# Supplementary material for: A novel gene expression-based prognostic scoring system to predict survival in gastric cancer
Source: Oncotarget. 2016 Jul 11;7(34):55343–51. doi: 10.18632/oncotarget.10533 (PMC5342421; doi:10.18632/oncotarget.10533)
Supplement: Supplementary file 1 [file oncotarget-07-55343-s001.xlsx]

## Sheet: Sheet1
Supplementary Table 1. List of differentailly expressed genes between normal and gastric cancers in two dataset. The genes highlighted in red are overlaped between two datasets.
TCGA	GSE30727
Gene_Name	Gene_Name
AKR1B10	AKR1B10
CHGA	CHGA
CKB	CKB
FCGBP	FCGBP
GIF	GIF
GKN1	GKN1
HPGD	HPGD
LIPF	LIPF
PSCA	PSCA
SST	SST
ADH1C	ADH1C
AKR7A3	AKR7A3
ALDOC	ALDOC
CAPN9	CAPN9
CPA2	CPA2
DPT	DPT
ECHDC2	ECHDC2
EEF1A2	EEF1A2
GPT	GPT
GPX3	GPX3
GSTA1	GSTA1
MAL	MAL
ME1	ME1
SCGB2A1	SCGB2A1
SCNN1B	SCNN1B
SELENBP1	SELENBP1
SLC25A4	SLC25A4
SLC7A8	SLC7A8
VSIG2	VSIG2
ALDH2	ALDH2
ALDH6A1	ALDH6A1
AMT	AMT
ANG	ANG
BCAR3	BCAR3
CYP4F12	CYP4F12
ENTPD5	ENTPD5
ETFDH	ETFDH
GCNT4	GCNT4
ID3	ID3
KLF4	KLF4
MAOA	MAOA
METTL7A	METTL7A
OSGIN1	OSGIN1
PGRMC2	PGRMC2
PMM1	PMM1
PMVK	PMVK
PTGS1	PTGS1
RCAN2	RCAN2
RNASE4	RNASE4
SGSM3	SGSM3
BMP1	BMP1
CBFB	CBFB
CCT2	CCT2
CCT6A	CCT6A
CDH3	CDH3
CEP55	CEP55
CHORDC1	CHORDC1
CKAP2	CKAP2
COL1A2	COL1A2
COL5A2	COL5A2
COL6A3	COL6A3
COL8A1	COL8A1
CSE1L	CSE1L
DHX34	DHX34
EPHB4	EPHB4
F2R	F2R
FPR3	FPR3
HSPD1	HSPD1
HSPH1	HSPH1
IFIT3	IFIT3
IFITM1	IFITM1
ITGA2	ITGA2
KIF11	KIF11
KPNA2	KPNA2
LIF	LIF
MCM2	MCM2
MCM3	MCM3
MDFI	MDFI
MMP14	MMP14
MMP9	MMP9
NID2	NID2
NOP2	NOP2
NOP56	NOP56
NUP107	NUP107
OSMR	OSMR
PDGFRB	PDGFRB
PKMYT1	PKMYT1
PLAU	PLAU
PLOD3	PLOD3
PLSCR1	PLSCR1
PMEPA1	PMEPA1
POLD1	POLD1
PRC1	PRC1
PVR	PVR
RUNX1	RUNX1
SERPINE1	SERPINE1
SLC12A7	SLC12A7
SMC4	SMC4
SOX9	SOX9
SPARC	SPARC
STEAP1	STEAP1
TIMP1	TIMP1
TNFAIP2	TNFAIP2
TOPBP1	TOPBP1
XAF1	XAF1
AHR	AHR
ATP13A3	ATP13A3
BYSL	BYSL
CAD	CAD
CDH11	CDH11
CDK6	CDK6
CENPO	CENPO
COL18A1	COL18A1
CPXM1	CPXM1
CTSB	CTSB
DKC1	DKC1
DRAM1	DRAM1
ESF1	ESF1
GMPS	GMPS
HSP90AA1	HSP90AA1
KAT2A	KAT2A
LBR	LBR
LIMK1	LIMK1
LRRC32	LRRC32
LY6E	LY6E
NAT10	NAT10
NBN	NBN
PDP1	PDP1
PPP1R13L	PPP1R13L
PRR7	PRR7
PTPN12	PTPN12
PUS1	PUS1
RHBDF2	RHBDF2
SH2B3	SH2B3
SLC12A9	SLC12A9
SLC20A1	SLC20A1
SLC5A6	SLC5A6
SLC6A6	SLC6A6
SSB	SSB
STAT2	STAT2
STK3	STK3
TAF1D	TAF1D
TGS1	TGS1
YEATS2	YEATS2
ABCE1	ABCE1
ADAM10	ADAM10
ADAT1	ADAT1
ADNP	ADNP
ANP32E	ANP32E
BAZ1A	BAZ1A
BCL2A1	BCL2A1
CAPRIN1	CAPRIN1
CDK12	CDK12
DCBLD1	DCBLD1
DDX18	DDX18
DDX21	DDX21
DPYSL2	DPYSL2
GART	GART
GNS	GNS
GPATCH4	GPATCH4
MFAP2	MFAP2
NCBP2	NCBP2
NOL6	NOL6
NOL8	NOL8
NOTCH1	NOTCH1
ORC2	ORC2
PAK1IP1	PAK1IP1
PANX1	PANX1
PNO1	PNO1
PPRC1	PPRC1
PRPF40A	PRPF40A
PTPN11	PTPN11
RAI14	RAI14
RBM28	RBM28
SBNO2	SBNO2
SF3B3	SF3B3
SLC25A32	SLC25A32
SLC39A6	SLC39A6
SMS	SMS
SUPT16H	SUPT16H
TCERG1	TCERG1
TFAP4	TFAP4
TMEM63A	TMEM63A
TPR	TPR
TUBB	TUBB
UBFD1	UBFD1
VCAN	VCAN
ZNF146	ZNF146
ABCB8	ABCB8
ACTL6A	ACTL6A
ADAM8	ADAM8
ADAR	ADAR
CDK9	CDK9
CHSY1	CHSY1
CSNK1D	CSNK1D
DHX9	DHX9
DRG2	DRG2
EIF2AK2	EIF2AK2
FHOD1	FHOD1
GTPBP4	GTPBP4
HEATR1	HEATR1
HERPUD2	HERPUD2
ILF3	ILF3
IMPAD1	IMPAD1
INTS8	INTS8
IPO9	IPO9
LOX	LOX
LRRC41	LRRC41
MED1	MED1
NCL	NCL
NOLC1	NOLC1
P4HA1	P4HA1
PILRB	PILRB
POLR1B	POLR1B
PSMD3	PSMD3
R3HDM1	R3HDM1
RAD23A	RAD23A
RELA	RELA
SF1	SF1
SMARCC1	SMARCC1
SPRY4	SPRY4
TRRAP	TRRAP
TSN	TSN
UBAP2	UBAP2
UBAP2L	UBAP2L
UTP14A	UTP14A
UTP6	UTP6
ZNF281	ZNF281
FAM134A	FAM134A
PAK2	PAK2
ACOX3	ACOX3
ADAMTS2	ADAMTS2
ALAD	ALAD
ANLN	ANLN
APOC1	APOC1
APOE	APOE
BGN	BGN
BTD	BTD
CDC25B	CDC25B
CLDN1	CLDN1
CLDN4	CLDN4
COL1A1	COL1A1
COL4A1	COL4A1
CXCL1	CXCL1
CXCL10	CXCL10
ECT2	ECT2
ELL2	ELL2
ENC1	ENC1
FERMT1	FERMT1
FGFR4	FGFR4
GABBR1	GABBR1
GPRC5A	GPRC5A
ICAM1	ICAM1
INHBA	INHBA
LAMC2	LAMC2
LRFN4	LRFN4
MAD2L1	MAD2L1
MEST	MEST
MMP11	MMP11
MPI	MPI
NFE2L2	NFE2L2
NFE2L3	NFE2L3
NOTCH3	NOTCH3
OAS2	OAS2
RCN1	RCN1
SDS	SDS
SFRP4	SFRP4
SLAMF8	SLAMF8
SNX10	SNX10
SOX4	SOX4
STAT1	STAT1
TEAD4	TEAD4
THBS2	THBS2
TNFRSF12A	TNFRSF12A
TREM2	TREM2
UBL3	UBL3
ABCF2	A2M
ABHD6	AACSP1
ACAA1	AADAC
ACOT11	ABCA1
ACTR2	ABCA7
ACTR3	ABCA8
ADCY3	ABCB4
ADIRF	ABCB6
AES	ABCC1
AGBL5	ABCC13
AGO2	ABCC6
AGRN	ABCD1
AKR1B15	ABCD3
AKR1C2	ABCF3
AKR1C3	ABHD4
ALDH3A1	ABI2
ALKBH7	ABL1
ANKIB1	ABLIM3
ANKRD36BP1	ABT1
ANKRD9	ACACB
AP2B1	ACADL
APMAP	ACADM
ARHGAP1	ACADS
ARHGEF37	ACADSB
ARHGEF39	ACAN
ARL8A	ACAP3
ATIC	ACIN1
ATMIN	ACLY
ATP11A	ACO1
ATP2A2	ACO2
ATP5A1	ACOX1
ATP5J	ACOX2
ATP6V0D1	ACP6
B3GALT4	ACSF2
B3GNT6	ACSL3
BAD	ACSL4
BAG4	ACTB
BBC3	ACTG1
BECN1	ACTR1A
BHLHA15	ACTR3B
BID	ACTR5
BLOC1S1	ACVR1
BNIP3	ACVR1C
BRD2	ACVR2A
BRD7	ADA
C10ORF54	ADAM12
C11ORF52	ADAM17
C12ORF75	ADAM19
C16ORF89	ADAM28
C1ORF198	ADAM32
C6ORF58	ADAM9
CASK	ADAMDEC1
CASP2	ADAMTS1
CBR1	ADAMTS12
CBX3	ADAMTS15
CCAR1	ADAMTSL1
CCDC22	ADAMTSL2
CCNDBP1	ADAP1
CDCA7	ADAP2
CFD	ADARB1
CHI3L1	ADCK4
CHTF8	ADCY7
CIDEC	ADH1A
CITED2	ADIPOR1
CKAP5	ADIPOR2
CLEC3B	ADORA2B
CLTB	ADPGK
COG7	ADPRH
COL10A1	ADRB2
COL12A1	ADRBK1
COL3A1	ADRM1
COL4A2	ADSL
COL5A1	AEBP1
COLGALT1	AEN
CPTP	AFF2
CST1	AFF3
CTBP1	AGGF1
CTHRC1	AGK
CTSL	AGPAT4
CXCL14	AGPAT5
CXCL16	AGT
CXCL8	AGTPBP1
CXCL9	AHCY
CYB5R1	AHCYL1
CYP2C19	AHSA1
DCAF13	AIDA
DCTN2	AIMP2
DCTN3	AIP
DDX27	AJAP1
DHRS7	AKAP13
DHX37	AKAP2
DNAJA2	AKAP8L
DNAJB12	AKAP9
DNAJC2	AKNAD1
DNAJC4	AKR1B1
DNASE1L3	AKR1C1
DNMT1	AKR7A2
DPCR1	AKT1
DPY19L1	ALDH1A1
DTX3L	ALDH1A3
DUOXA1	ALDH1B1
DUOXA2	ALDOA
DUSP5	ALDOAP2
EIF4E2	ALDOB
ELK1	ALG3
EML4	ALG8
EPCAM	ALOX5
EPHB2	ALOX5AP
EPHX1	ALS2CR8
EPSTI1	AMBRA1
ETV4	AMD1
EXOSC1	AMDHD2
FAHD2B	AMPD1
FAM102A	AMPD3
FAM102B	ANAPC1
FAM111A	ANAPC2
FAM122B	ANGPT2
FAM177B	ANGPTL2
FAM189A2	ANK2
FAM192A	ANKMY1
FAM208B	ANKRD10
FAM3B	ANKRD11
FAM3D	ANO1
FAM60A	ANP32B
FAM63A	ANXA1
FAM91A1	ANXA11
FAT1	ANXA5
FCGR2A	ANXA6
FCGR3A	AOAH
FIGF	AP1S2
FMNL2	AP2M1
FN1	AP2S1
FNDC3B	AP3D1
FOXM1	APBB1IP
FUT5	APEX2
FXYD5	APH1B
GALE	APLP2
GAMT	APOA1
GDF15	APOB
GDPD3	APOBEC1
GGA1	APOBEC3B
GGT6	APOC3
GKN2	APOC4
GLUL	APOD
GNG7	AQP7
GOLGA2	AQP9
GPD1L	ARAF
GRB2	ARAP3
H2AFJ	AREG
HAGH	ARF3
HBA1	ARFGAP1
HBA2	ARFRP1
HBB	ARHGAP11A
HIF1A-AS2	ARHGAP22
HIGD1A	ARHGAP4
HNRNPU	ARHGDIB
HNRNPUL2	ARHGEF11
HOMER2	ARHGEF17
HPS3	ARHGEF2
HS2ST1	ARHGEF5
HSD17B8	ARID1A
HSP90AB1	ARID3A
HYI	ARIH1
ID1	ARIH2
IER5L	ARL2
IFI6	ARMC1
IFITM3	ARMC9
IGF2BP2	ARNTL2
IL17RC	ARPC1B
IL18BP	ARPC5L
IL33	ARR3
ILVBL	ARRB2
INTS5	ARSB
ITGA11	ASAP1
ITGB1	ASB11
JCHAIN	ASF1B
KAT2B	ASH1L
KCNE2	ASNSD1
KIAA1033	ASPA
KLHL23	ASPH
KNOP1	ASPN
KRT20	ASTE1
LARP1	ASXL2
LCMT1	ATAD2
LDHD	ATAD3A
LGALS9B	ATAD3A
LGALS9C	ATAD3B
LHPP	ATAD5
LINC00152	ATAT1
LMNB2	ATF6B
LOC100133286	ATG4B
LOC100289511	ATG9B
LOC100507424	ATHL1
LOC100652768	ATP10B
LOC400043	ATP13A1
LRRC8D	ATP13A2
LSG1	ATP4A
LSS	ATP4B
LYAR	ATP5O
LYVE1	ATP6AP1
MACC1	ATP6AP2
MAPK14	ATP6V0D2
MAPK3	ATP6V1B2
MB21D1	ATP6V1C1
MCM4	ATP6V1F
MET	ATP6V1G2
MEX3D	ATP8A2
MFF	ATP8B4
MFHAS1	ATRIP
MFSD12	ATXN2
MGME1	ATXN2L
MICALL1	AXL
MIR1244-1	AZU1
MIR1244-1	B3GALNT2
MIR22HG	B3GALT5
MIR3687-1	B3GAT3
MIR614	B4GALNT3
MIS18BP1	B9D2
MISP	BACE2
MKI67	BAG3
MLEC	BAIAP3
MLYCD	BAMBI
MPC1	BANP
MSH2	BAP1
MT1A	BARD1
MT1E	BAT3
MT1G	BATF
MT1L	BAX
MT1M	BAZ2A
MT1X	BCAP31
MT2A	BCAS1
MTERF3	BCAT1
MYBBP1A	BCCIP
MYOC	BCKDK
NCAPD2	BCL2L11
NCAPD3	BCL3
NCBP1	BCL6
NDC1	BCL7A
NDRG2	BCL7B
NDUFB7	BCL7C
NDUFS7	BCMO1
NFYC	BCORL1
NOP58	BCR
NPRL3	BCS1L
NUMB	BDH2
NUP155	BDKRB1
NUP160	BDKRB2
NUP205	BEST1
NUP62	BEST4
OCEL1	BHLHE40
ODF2	BHMT2
OGN	BICD1
OLFML2B	BIN2
OSBPL3	BIRC5
P2RX5	BLM
PA2G4	BLMH
PAICS	BLVRA
PAQR4	BMP5
PARL	BMS1
PARP14	BNC2
PDCD11	BRCA2
PDIA2	BRD1
PDZD8	BRD3
PER1	BRD8
PGA3	BRD9
PGC	BRF1
PHF14	BRF2
PIEZO1	BRIX1
PIK3AP1	BRP44
PLA2G15	BRP44L
PLBD2	BSDC1
PLCG1	BST2
PLEKHS1	BTBD2
PLXNA1	BTBD3
PNN	BTG3
PNPT1	BTN2A1
PODXL	BTNL8
POLD3	BUB1B
POLD4	BUB3
POLR1A	BUD31
PPFIA1	BZW1
PPP1R1B	BZW2
PPP2R2D	C10orf119
PRADC1	C10orf18
PRDX5	C10orf2
PRELP	C11orf30
PRKDC	C11orf59
PROSER1	C11orf67
PRPF18	C12orf5
PRRC2C	C13orf18
PSAPL1	C13orf23
PSMC5	C13orf34
PTGR1	C14orf104
PTPRJ	C14orf126
PUM3	C14orf169
RAB7A	C14orf21
RBM23	C15orf39
RCC2	C15orf63
RDH12	C16orf11
RDH5	C16orf68
REG3A	C16orf70
REP15	C17orf48
REPIN1	C17orf68
RFWD3	C18orf54
RIC8A	C19orf28
RIF1	C19orf61
RIPK2	C19orf66
RLIM	C1orf107
RNASE1	C1orf109
RNF213	C1orf115
RNF43	C1orf135
ROGDI	C1orf159
RRAGC	C1orf38
RRM2B	C1orf55
RRN3	C1orf96
RRP12	C1QB
RRP1B	C2
RRS1	C20orf11
RTKN	C20orf20
SAT2	C20orf24
SCARA5	C20orf43
SCIN	C21orf33
SDCBP2	C21orf45
SERPINH1	C2orf18
SH3KBP1	C3
SHISA5	C3orf27
SIAH2	C4BPA
SIDT2	C4orf43
SIRT2	C5
SIRT3	C5AR1
SLC12A8	C6orf106
SLC25A20	C6orf26
SLC30A7	C7
SLC37A3	C7orf26
SLC5A5	C7orf28B
SLC8B1	C7orf28B
SLC9A4	C7orf44
SMDT1	C7orf68
SMG1	C8orf30A
SMIM14	C8orf33
SMIM5	C8orf4
SNAPC5	C8orf55
SNX8	C8orf76
SOD2	C9orf3
SOSTDC1	C9orf7
SOX21	C9orf78
SP2	C9orf86
SPAG7	CA12
SPARCL1	CA5B
SPP1	CAB39L
STEAP2	CABIN1
STX12	CACNA1B
SUGP2	CACNA1E
SULF1	CACNA1I
SZRD1	CACNA2D3
TAF12	CACYBP
TAX1BP3	CADPS
TBC1D16	CALCRL
TCF3	CALM1
TCOF1	CALR
TFF1	CALU
TFF2	CAMK1
TFIP11	CAMK1D
TGIF1	CAP2
THOC2	CAPN13
THY1	CARD14
TIA1	CARHSP1
TM2D1	CASC3
TM7SF2	CASKIN1
TMEM120A	CASP8
TMEM123	CASQ1
TMEM256	CASS4
TMEM38A	CAT
TMEM50A	CATSPERB
TNFRSF10B	CAV1
TOP2A	CAV2
TP53I11	CBL
TPP2	CBLL1
TPX2	CBR3
TRIB2	CBX1
TRMT6	CBX4
TSC22D3	CBX8
TST	CCDC105
TTYH3	CCDC109B
TUBB2A	CCDC123
TWISTNB	CCDC125
U2SURP	CCDC13
UBD	CCDC21
UBE2A	CCDC25
UBE2D1	CCDC41
UCK2	CCDC82
UHMK1	CCDC86
VAV2	CCDC89
VMA21	CCDC9
WBP1	CCL28
WBP2	CCL3
WDFY1	CCL4
WDR36	CCNA2
WDR43	CCNB2
WDR75	CCNF
XPO1	CCNL2
XPO5	CCNYL1
XPOT	CCPG1
XRN2	CCR1
ZBTB33	CCR3
ZBTB7C	CCR4
ZCCHC17	CCR7
ZDHHC9	CCR8
ZMIZ2	CCRN4L
ZNF267	CCT3
ZNF587	CCT4
ZSWIM4	CCT7
	CCZ1
	CD14
	CD151
	CD163
	CD164
	CD1B
	CD1D
	CD207
	CD2AP
	CD2BP2
	CD300C
	CD300LF
	CD302
	CD38
	CD3EAP
	CD44
	CD55
	CD80
	CD81
	CD82
	CD83
	CD84
	CD9
	CD93
	CDC123
	CDC14A
	CDC14B
	CDC20
	CDC25A
	CDC25C
	CDC42BPA
	CDC42BPB
	CDC45
	CDC6
	CDC7
	CDCA4
	CDCP1
	CDH13
	CDH19
	CDH5
	CDH6
	CDK1
	CDK13
	CDK16
	CDK17
	CDK2AP1
	CDK4
	CDK5R1
	CDK5RAP1
	CDK5RAP2
	CDKL2
	CDS1
	CDYL
	CEACAM3
	CEACAM7
	CEBPD
	CEBPZ
	CECR5
	CELF1
	CELSR1
	CELSR3
	CENPA
	CENPBD1
	CENPE
	CENPI
	CENPJ
	CENPM
	CENPT
	CEP135
	CEP164
	CEP170
	CEP350
	CEP70
	CEP72
	CES3
	CES5A
	CFB
	CHAF1A
	CHAF1B
	CHD4
	CHD7
	CHD9
	CHEK1
	CHERP
	CHGB
	CHP
	CHPT1
	CHRNA5
	CHST10
	CHST2
	CHST4
	CIAO1
	CIAPIN1
	CIITA
	CIRBP
	CIZ1
	CKLF
	CKM
	CKMT2
	CKS1B
	CKS2
	CLASRP
	CLCF1
	CLCN4
	CLCN6
	CLCNKA
	CLDN7
	CLEC12A
	CLEC1A
	CLEC2D
	CLEC4A
	CLEC4D
	CLEC4E
	CLEC5A
	CLINT1
	CLIP1
	CLK2
	CLN6
	CLP1
	CLPP
	CLPTM1
	CLSPN
	CLSTN3
	CLTA
	CMKLR1
	CMTM6
	CNDP2
	CNKSR1
	CNN2
	CNNM1
	CNOT3
	CNPY2
	CNPY3
	CNTN2
	COASY
	COBLL1
	COBRA1
	COL11A1
	COL15A1
	COL16A1
	COL17A1
	COL6A5
	COL7A1
	COLEC11
	COPS5
	COPS6
	COPS7B
	COPS8
	COQ4
	CORO7
	COX6A1
	COX7A2
	COX7C
	CP110
	CPE
	CPEB3
	CPNE3
	CPSF1
	CPSF3
	CPSF3L
	CPSF4
	CPSF6
	CPVL
	CR1
	CRABP2
	CRAT
	CREBBP
	CREG1
	CRIM1
	CRKL
	CRLF1
	CRLF3
	CRTC3
	CRYBB1
	CRYL1
	CSDA
	CSF1
	CSF1R
	CSF3
	CSF3R
	CSGALNACT1
	CSGALNACT2
	CSH1
	CSK
	CSNK1G1
	CSNK1G2
	CSNK2B
	CSNK2B
	CSRNP2
	CST2
	CST4
	CSTA
	CSTF2
	CSTF3
	CTAGE11P
	CTAGE5
	CTBP2
	CTCF
	CTDNEP1
	CTDP1
	CTLA4
	CTNNAL1
	CTNNB1
	CTPS
	CTSA
	CTSC
	CTSD
	CTSK
	CTSL1
	CTSL1P8
	CTTN
	CUEDC2
	CUL1
	CUL7
	CUTC
	CWF19L1
	CWH43
	CXADR
	CXCL3
	CXCL5
	CXCL6
	CXCR1
	CXCR2
	CXCR3
	CXorf36
	CXXC5
	CYB561
	CYB5A
	CYB5R2
	CYBA
	CYBB
	CYBRD1
	CYP1A2
	CYP26B1
	CYP27B1
	CYP2C18
	CYP2C8
	CYP2C9
	CYP3A4
	CYP3A5
	CYP3A7
	CYP4F3
	CYP51A1
	CYR61
	CYTH4
	DAB2
	DAG1
	DAPK2
	DARS
	DAXX
	DBF4
	DBF4B
	DBN1
	DCAF11
	DCAKD
	DCLRE1B
	DCPS
	DCTN1
	DCTPP1
	DDAH2
	DDB2
	DDRGK1
	DDX10
	DDX11
	DDX19A
	DDX23
	DDX24
	DDX27
	DDX31
	DDX39
	DDX3X
	DDX41
	DDX47
	DDX5
	DDX55
	DDX56
	DDX58
	DENND1B
	DENND4B
	DENND4C
	DEPDC6
	DERL1
	DERL2
	DFFA
	DFFB
	DFNA5
	DGCR14
	DGCR8
	DGKD
	DGKH
	DGKI
	DHX15
	DHX16
	DHX32
	DHX40
	DHX58
	DHX8
	DIABLO
	DIMT1L
	DIO2
	DIP2B
	DIS3
	DISC1
	DKK1
	DLG3
	DLGAP4
	DLGAP5
	DLL3
	DMC1
	DMXL1
	DNAH9
	DNAJA1
	DNAJA3
	DNAJB1
	DNAJB7
	DNALI1
	DNASE1L1
	DNM1L
	DNMT3B
	DNTTIP2
	DOC2B
	DOCK1
	DOCK4
	DOK3
	DOLK
	DOM3Z
	DOPEY2
	DPEP2
	DPEP3
	DPF2
	DPH1
	DPH2
	DPM1
	DPM3
	DPP3
	DPP7
	DPY19L1P1
	DPY30
	DPYSL3
	DRAP1
	DRD5
	DROSHA
	DSCC1
	DSCR3
	DSE
	DSG1
	DSN1
	DSTNP2
	DTL
	DTNA
	DTWD1
	DTYMK
	DUS1L
	DUS2L
	DUSP1
	DUSP14
	DUSP2
	DUSP4
	DUSP8
	DVL3
	DYDC1
	DYNC1LI1
	DYRK1B
	E2F1
	E2F3
	E4F1
	EBNA1BP2
	ECE1
	ECE2
	ECEL1
	EDC4
	EDEM2
	EDN2
	EDN3
	EDNRA
	EDNRB
	EFCAB3
	EFEMP1
	EFHC2
	EFHD2
	EFNA1
	EFNB1
	EGFL6
	EGR1
	EGR2
	EGR3
	EHD1
	EHD2
	EHD3
	EHHADH
	EHMT1
	EHMT2
	EI24
	EIF1AX
	EIF2B2
	EIF2B3
	EIF2C1
	EIF2C3
	EIF2S1
	EIF2S3
	EIF3B
	EIF3C
	EIF3H
	EIF3L
	EIF3M
	EIF4A1
	EIF4A3
	EIF4G2
	EIF4H
	EIF5A
	EIF5B
	ELAC2
	ELAVL1
	ELK3
	ELK4
	ELMO1
	ELOVL4
	ELP3
	ELTD1
	EMCN
	EMILIN2
	EMP1
	EMP3
	EMR1
	EMR2
	ENO1
	ENO2
	ENOPH1
	ENOX2
	ENPP4
	ENTPD1
	ENY2
	EPAS1
	EPB41L3
	EPB49
	EPHA2
	EPHA4
	EPHX3
	EPPK1
	EPRS
	EPT1
	EPYC
	ERCC3
	ERCC6L
	EREG
	ERF
	ERH
	ERO1L
	ERO1LB
	ESM1
	ESPL1
	ESRRG
	ETF1
	ETFA
	ETNK1
	ETNK2
	ETS1
	ETS2
	ETV6
	EVPL
	EXOSC2
	EXOSC4
	EXOSC5
	EXT1
	EZH2
	F11
	F13A1
	F2RL2
	F3
	FADD
	FADS2
	FADS3
	FAM100A
	FAM120A
	FAM120C
	FAM13A
	FAM160B2
	FAM162A
	FAM189B
	FAM198B
	FAM38B
	FAM3C
	FAM46C
	FAM49A
	FAM50A
	FAM57A
	FAM65A
	FAM65B
	FAM83E
	FAM86C
	FAM90A1
	FAM91A2
	FANCA
	FANCC
	FANCE
	FANCG
	FANCI
	FARP1
	FARSA
	FAS
	FASTKD5
	FAT4
	FAU
	FBN1
	FBP2
	FBXL12
	FBXL18
	FBXO3
	FBXO5
	FCAR
	FCER1G
	FCF1
	FCN1
	FCN2
	FEN1
	FES
	FFAR2
	FGD6
	FGF13
	FGF7
	FGFR1
	FGR
	FHL1
	FHL3
	FJX1
	FKBP10
	FKBP14
	FKBP1A
	FKBP4
	FKBP8
	FLAD1
	FLJ25917
	FLJ38379
	FLNA
	FLNC
	FLOT2
	FLT1
	FMNL1
	FMO4
	FMO5
	FMOD
	FN3KRP
	FNDC4
	FNIP1
	FNTB
	FOSB
	FOXC1
	FOXK2
	FOXO3
	FOXRED2
	FPGS
	FPR1
	FRAS1
	FRMD1
	FRMD4A
	FRS3
	FSCN1
	FST
	FSTL3
	FTSJ1
	FTSJ2
	FTSJ3
	FUBP1
	FUCA1
	FURIN
	FUS
	FUT9
	FXN
	FXYD1
	FXYD7
	FZD5
	FZD6
	G0S2
	G3BP1
	G6PC
	G6PD
	GABBR1
	GABPB1
	GABRE
	GABRP
	GAD1
	GADD45A
	GAL
	GAL3ST1
	GALK2
	GALNS
	GALNT2
	GALNT7
	GARNL3
	GAS7
	GAST
	GATAD2A
	GATM
	GBA3
	GBP1
	GC
	GCA
	GCG
	GCNT1
	GDAP1
	GDI1
	GDPD2
	GEM
	GFOD2
	GFPT2
	GFRA1
	GGCX
	GGH
	GHR
	GIGYF1
	GINS1
	GJA1
	GJA5
	GJB3
	GJC1
	GLA
	GLB1L
	GLG1
	GLIPR1
	GLRX3
	GLT25D1
	GMEB1
	GMFG
	GMIP
	GML
	GNA15
	GNAI2
	GNAI3
	GNAS
	GNB1
	GNB2
	GNB5
	GNL1
	GNL2
	GNL3
	GNL3L
	GNPDA1
	GOLGA2B
	GOLGA3
	GOLGA7
	GPAA1
	GPC1
	GPC4
	GPI
	GPLD1
	GPN3
	GPR109B
	GPR112
	GPR137B
	GPR157
	GPR172A
	GPR176
	GPR44
	GPR56
	GPR65
	GPR75
	GPR97
	GPSM2
	GPSM3
	GPX1
	GRAMD1C
	GRB14
	GREB1
	GREM1
	GREM2
	GRHL1
	GRHL2
	GRIA3
	GRIA4
	GRIN2D
	GRN
	GSK3A
	GSPT1
	GSTA3
	GSTA4
	GTF2H4
	GTF2IRD1
	GTF3A
	GTF3C1
	GTF3C2
	GTF3C4
	GTPBP1
	GTPBP2
	GTSE1
	GUCA2B
	GUCY1A2
	GYG1
	GYS1
	H1FX
	H2AFV
	H2AFX
	H2AFY
	H3F3B
	HADH
	HADHB
	HAL
	HARS
	HAS2
	HAT1
	HAUS6
	HAUS7
	HBA1
	HBD
	HBEGF
	HBG1
	HCFC1
	HCFC2
	HCK
	HDAC1
	HDAC2
	HDAC4
	HDGF
	HELB
	HELLS
	HERC3
	HERC5
	HERC6
	HEXB
	HEY2
	HGD
	HHLA2
	HIF1A
	HIF1AN
	HIP1
	HIST1H2AI
	HIST1H3H
	HIST1H4L
	HIST2H2AA3
	HIST2H2BE
	HIST2H4A
	HIVEP1
	HIVEP3
	HJURP
	HK3
	HLA-DMB
	HLA-DOA
	HLA-DRB1
	HLA-E
	HLCS
	HMBS
	HMGB1
	HMGB3
	HMGCL
	HMGCR
	HN1
	HNRNPA0
	HNRNPA1
	HNRNPA2B1
	HNRNPH1
	HNRNPL
	HOOK2
	HOXB3
	HOXB5
	HOXC10
	HOXC11
	HOXC6
	HOXC8
	HP
	HP1BP3
	HPSE
	HRAS
	HRASLS2
	HS1BP3
	HS3ST1
	HS6ST1
	HSD11B1
	HSD17B14
	HSD17B4
	HSF1
	HSF2BP
	HSPA14
	HSPA1A
	HSPA1A
	HSPA4L
	HSPA6
	HSPA9
	HSPB1
	HSPBP1
	HSPE1
	HTATSF1
	HTR4
	HTRA1
	HTRA2
	HTRA4
	HTT
	HUNK
	HUS1
	HYAL2
	IARS
	IARS2
	ICAM3
	ICAM5
	ICMT
	ICT1
	IDS
	IER2
	IER3
	IER5
	IFI16
	IFI30
	IFI44
	IFI44L
	IFIH1
	IFIT1
	IFIT5
	IFITM2
	IFNGR1
	IFT52
	IGF2AS
	IGF2BP3
	IGF2R
	IGFBP5
	IGFBP6
	IGFBP7
	IGSF22
	IGSF3
	IGSF6
	IKBKAP
	IKBKE
	IKZF4
	IL10
	IL11
	IL13RA2
	IL15RA
	IL17RA
	IL17RB
	IL18R1
	IL1A
	IL1B
	IL1R1
	IL1RAP
	IL1RAPL1
	IL1RL2
	IL23A
	IL24
	IL27RA
	IL2RA
	IL3RA
	IL4R
	IL6
	IL7R
	IL8
	ILDR1
	ILF2
	IMPDH1
	INPP4A
	INPP5E
	INPP5F
	INPPL1
	INSIG1
	INSR
	INTS3
	INTS9
	IPO13
	IPO4
	IPO5
	IPPK
	IQCJ-SCHIP1
	IQGAP1
	IQGAP2
	IRAK1
	IRAK2
	IRF1
	IRF3
	IRF9
	IRS4
	ISG20L2
	ISL1
	ISLR
	ITFG1
	ITGA3
	ITGA5
	ITGA6
	ITGAM
	ITGB1BP1
	ITGB2
	ITGB3
	ITGB4
	ITGB5
	ITGB8
	ITIH4
	ITPKA
	ITPKB
	ITPR3
	JAK1
	JAK3
	JMJD4
	JPH1
	JUB
	JUNB
	KAL1
	KATNA1
	KATNB1
	KBTBD6
	KCMF1
	KCNC3
	KCNC4
	KCNH2
	KCNJ14
	KCNJ16
	KCNJ8
	KCNK10
	KCNK5
	KCNN4
	KCNQ3
	KCTD17
	KCTD3
	KCTD7
	KDELC1
	KDELR1
	KDM1B
	KDM3B
	KDM5B
	KDM5C
	KDR
	KDSR
	KHDRBS1
	KHK
	KHSRP
	KIAA0020
	KIAA0100
	KIAA0101
	KIAA0196
	KIAA0355
	KIAA0494
	KIAA0562
	KIAA0649
	KIAA1310
	KIAA1524
	KIAA1967
	KIF14
	KIF15
	KIF16B
	KIF18A
	KIF20A
	KIF20B
	KIF21B
	KIF22
	KIF26B
	KIF2A
	KIF3A
	KIF4A
	KIF5B
	KIR2DL4
	KIRREL
	KIT
	KLC2
	KLF10
	KLF13
	KLHDC1
	KLHDC2
	KLHDC4
	KLHL11
	KLHL18
	KLHL2
	KLHL21
	KLK6
	KLK7
	KLKB1
	KNTC1
	KPNA1
	KPTN
	KRCC1
	KREMEN2
	KRI1
	KRT15
	KRT17
	KRT18
	KRT23
	KRT32
	KRT5
	KRT73
	KRT74
	KYNU
	LAD1
	LAGE3
	LAIR2
	LAMB1
	LAMC1
	LAMC3
	LAMP1
	LAMP2
	LAMP3
	LAP3
	LAPTM5
	LARGE
	LARS2
	LAS1L
	LBH
	LCAT
	LCP2
	LCT
	LEPRE1
	LEPROTL1
	LGALS1
	LGI1
	LGI2
	LIFR
	LIG1
	LIG3
	LILRA1
	LILRA3
	LILRA6
	LILRB1
	LILRB2
	LIMD1
	LIMS1
	LIN7A
	LIPG
	LITAF
	LLGL1
	LLGL2
	LMAN2
	LMBR1L
	LMBRD1
	LMCD1
	LMNB1
	LMO2
	LMO7
	LMOD1
	LMTK2
	LMX1A
	LOC100129884
	LOC100130331
	LOC100132062
	LOC100132116
	LOC100133920
	LOC100134822
	LOC100134822
	LOC100287676
	LOC100288525
	LOC100510314
	LOC150776
	LOC283314
	LOC285359
	LOC286126
	LOC339751
	LOC340340
	LOC389906
	LOC389906
	LOC399491
	LOC400573
	LOC400756
	LOC400960
	LOC401220
	LOC401324
	LOC643201
	LOC645485
	LOC729021
	LOC731424
	LOXL1
	LOXL2
	LPA
	LPAR1
	LPCAT1
	LPHN2
	LPIN2
	LRCH4
	LRP12
	LRP2
	LRP6
	LRP8
	LRRC14
	LRRC2
	LRRC28
	LRRK1
	LSAMP
	LSM14B
	LSM5
	LSR
	LST1
	LTBP2
	LTBR
	LTK
	LUM
	LY96
	LYN
	LYPD3
	LZTR1
	M6PR
	MACF1
	MAD1L1
	MAF
	MAFB
	MAFF
	MAFG
	MAFK
	MAGIX
	MAGOHB
	MALT1
	MAN1B1
	MAN1C1
	MAN2A2
	MAP1S
	MAP2K2
	MAP2K3
	MAP3K14
	MAP3K6
	MAP3K7
	MAP3K8
	MAP4
	MAP4K2
	MAP4K4
	MAP7D1
	MAPKSP1
	MAPRE1
	MARCH1
	MARK1
	MARK2
	MARS
	MARVELD1
	MAT2A
	MAZ
	MBTPS1
	MBTPS2
	MCL1
	MCM3AP
	MCM5
	MCM6
	MCOLN1
	MCOLN3
	MCTP1
	MDC1
	MDH1
	MDM2
	MECR
	MED12
	MED25
	MEF2D
	MEFV
	MELK
	MEN1
	MEOX1
	MEP1A
	MEP1B
	MEPCE
	METRN
	METT10D
	METTL1
	METTL13
	METTL4
	METTL8
	MFI2
	MFNG
	MGC11082
	MGC12982
	MGC29506
	MGP
	MGST3
	MIA2
	MICAL2
	MICB
	MID1
	MIF
	MIF4GD
	MIIP
	MIPEP
	MIR21
	MKRN3
	MLF1IP
	MLF2
	MLL4
	MLLT1
	MLLT3
	MLST8
	MLXIP
	MMD
	MMEL1
	MMP1
	MMP10
	MMP12
	MMP13
	MMP19
	MMP2
	MMP3
	MMP7
	MMS19
	MNDA
	MNS1
	MNT
	MOBKL1B
	MOCS2
	MOCS3
	MORC2
	MORC4
	MORF4L1
	MORN1
	MOSC1
	MOSC2
	MOSPD1
	MOSPD3
	MPDZ
	MPHOSPH9
	MPP4
	MPPE1
	MPV17
	MRE11A
	MRM1
	MRPL13
	MRPL15
	MRPL19
	MRPL2
	MRPL4
	MRPL49
	MRPS10
	MRPS12
	MRPS15
	MRPS17
	MRPS2
	MRPS28
	MRPS30
	MRTO4
	MSH6
	MSL2
	MSLN
	MSN
	MSR1
	MST4
	MSTO1
	MSX2
	MTA2
	MTAP
	MTBP
	MTERFD1
	MTF1
	MTHFD1
	MTHFD2
	MTL5
	MTPAP
	MUC16
	MUL1
	MUS81
	MUSK
	MUT
	MX1
	MX2
	MXI1
	MYBL2
	MYC
	MYLIP
	MYO19
	MYO5A
	MYO7A
	MYO9B
	MYOF
	MYOT
	MYOZ1
	NAA10
	NAA40
	NAA50
	NAALADL1
	NADSYN1
	NAE1
	NAGA
	NAGK
	NAGPA
	NAIP
	NAMPT
	NAP1L1
	NAP1L4
	NAPA
	NARS2
	NAT8
	NAT8B
	NAT9
	NBEAL1
	NCAPG
	NCAPG2
	NCAPH2
	NCF1
	NCK1
	NCOR1
	NCOR2
	NCS1
	NDC80
	NDE1
	NDST1
	NDST2
	NDST3
	NDUFA13
	NDUFA5
	NDUFC1
	NDUFS1
	NDUFS3
	NEB
	NECAP2
	NEDD1
	NEFM
	NEGR1
	NEIL3
	NEK11
	NEK2
	NENF
	NEO1
	NETO2
	NEU3
	NF2
	NFATC1
	NFIL3
	NFKBIB
	NFKBIE
	NFKBIL2
	NFS1
	NFX1
	NGRN
	NHP2L1
	NID1
	NINJ1
	NINJ2
[truncated: 1,242 more rows]

## Sheet: Sheet2
AB002299
AB007962
AB020709
AB023136
AB033004
AB037902
AB040886
AB040934
AB044778
AB046838
AB053318
AB060694
AB060968
AB062397
AB067508
AB075822
AB086840
AB095941
AB176707
AB176708
AB209040
AB209386
AB209394
AB209569
AB209645
AB209647
AB209656
AB209896
AB210019
AB240570
AB435061
AB451227
AB451230
AF016370
AF028832
AF040639
AF043897
AF052573
AF052577
AF057356
AF085692
AF085922
AF086069
AF086130
AF086204
AF086543
AF088010
AF088076
AF090385
AF104334
AF110774
AF110956
AF132957
AF133059
AF141349
AF143877
AF151804
AF155510
AF163475
AF191340.1
AF261092
AF338231
AF426263
AF429306
AF449759
AF452720
AF467444
AF488411
AJ223953
AJ278012
AK000090
AK000778
AK000993
AK001058
AK001132
AK001693
AK001875
AK001945
AK002200
AK021444
AK021634
AK022029
AK022133
AK022231
AK022501
AK022657
AK022745
AK022914
AK023115
AK023167
AK023300
AK023309
AK023330
AK023481
AK023629
AK023657
AK023795
AK024897
AK025121
AK025141
AK025209
AK025243
AK026079
AK026766
AK026768
AK026883
AK027199
AK027294
AK027581
AK027595
AK055053
AK055140
AK055342
AK055497
AK055563
AK055628
AK055742
AK055869
AK055916
AK056164
AK056481
AK056482
AK056658
AK056722
AK056837
AK056855
AK057050
AK057093
AK057116
AK057144
AK057194
AK057602
AK057663
AK057767
AK057987
AK058074
AK074047
AK074412
AK074480
AK074592
AK074742
AK075435
AK090395
AK090425
AK090479
AK090894
AK091102
AK091151
AK091419
AK091544
AK091866
AK091948
AK092042
AK092096
AK092172
AK092353
AK092386
AK092432
AK092558
AK092726
AK092786
AK093451
AK093903
AK094290
AK094535
AK094574
AK094620
AK094966
AK095043
AK095081
AK095288
AK095334
AK095549
AK095608
AK095849
AK095985
AK096164
AK096179
AK096210
AK096254
AK096420
AK096612
AK096826
AK096873
AK097070
AK097152
AK097186
AK097722
AK097805
AK097911
AK098055
AK098156
AK098360
AK098422
AK098572
AK098783
AK122637
AK122842
AK123047
AK123079
AK123083
AK123232
AK123247
AK123264
AK123290
AK123369
AK123567
AK123599
AK123724
AK123825
AK124100
AK124148
AK124171
AK124310
AK124396
AK124551
AK124833
AK124943
AK124982
AK125004
AK125310
AK125494
AK125852
AK125857
AK126026
AK126041
AK126798
AK126898
AK127043
AK127121
AK127308
AK127365
AK127504
AK127582
AK127627
AK127644
AK127767
AK128061
AK128261
AK128469
AK128505
AK128623
AK128687
AK128884
AK129685
AK129745
AK129799
AK130274
AK131084
AK160377
AK223286
AK225979
AK226067
AK226114
AK289370
AK289505
AK290391
AK290907
AK291115
AK291339
AK291392
AK291434
AK291436
AK291618
AK291833
AK291924
AK292162
AK292215
AK292282
AK292352
AK292357
AK292416
AK292604
AK292691
AK292851
AK292888
AK292939
AK293003
AK293503
AK293561
AK293638
AK294189
AK294569
AK294825
AK295548
AK295740
AK295795
AK296037
AK296098
AK296148
AK296686
AK296740
AK297035
AK297038
AK297148
AK297320
AK297386
AK297477
AK297751
AK297837
AK297968
AK298243
AK298340
AK298893
AK298940
AK298959
AK299369
AK300002
AK300126
AK300681
AK300704
AK300800
AK300833
AK300919
AK301018
AK301194
AK301519
AK301544
AK301566
AK301570
AK301743
AK301784
AK301863
AK302077
AK302120
AK302487
AK302511
AK302662
AK302694
AK302708
AK302724
AK302986
AK303004
AK303138
AK303139
AK303140
AK303260
AK303336
AK303361
AK303380
AK303576
AK304076
AK304389
AK304406
AK304430
AK304604
AK304826
AK307192
AK307230
AK307242
AK309116
AK309173
AK309291
AK309504
AK309619
AK309624
AK310306
AK310441
AK310806
AK310820
AK310861
AK310894
AK310967
AK311367
AK311449
AK311456
AK311502
AK311684
AK313097
AL049227
AL110201
AL137346
AL137535
AL137710
AL137725
AL359062
AL512709
AL832131
AL832136
AL832182
AL832518
AL832618
AL832720
AL832759
AL832780
AL832835
AL833013
AL833062
AL833134
AL833379
AL833478
AY008273
AY027528
AY034483
AY063515
AY083996
AY129014
AY151286
AY245866
AY336748
AY358391
AY358461
AY376439
AY386362
AY497047
AY513275
AY532928
AY533200
AY598327
AY686686
AY699265
AY940730
AY956760
AY956764
BC000209
BC001076
BC001336
BC001658
BC001706
BC001879
BC001886
BC001980
BC002395
BC002531
BC004277
BC004564
BC004867
BC004995
BC005130
BC005942
BC006342
BC006428
BC007011
BC007561
BC007811
BC007865
BC008073
BC008131
BC008354
BC008502
BC008667
BC009836
BC010491
BC010943
BC012379
BC012736
BC013389
BC013755
BC013982
BC014484
BC014518
BC015134
BC015313
BC015535
BC015632
BC015662
BC015790
BC016345
BC016366
BC016872
BC016934
BC017316.2
BC017572
BC017737
BC017901
BC017973
BC018565
BC018683
BC021116
BC022313
BC023527
BC024237
BC025332
BC025340
BC026306
BC027935
BC028188
BC028404
BC029061
BC029591
BC029606
BC029891
BC031053
BC032382
BC033001
BC033092
BC034407
BC034429
BC034589
BC034771
BC035069
BC035485
BC035487
BC035668
BC035698
BC036314
BC036544
BC036891
BC036909
BC037419
BC037919
BC040182
BC041405
BC041664
BC041856
BC042436
BC042656
BC042956
BC043528
BC045801
BC046199
BC046220
BC047447
BC047765
BC048338
BC051834
BC051842
BC051887
BC054491
BC056405
BC057223
BC058892
BC059397
BC061640
BC062428
BC062535
BC063434
BC063888
BC064478
BC064700
BC065304
BC065371
BC065488
BC065763
BC067106
BC067772
BC068074
BC068099
BC068565
BC069024
BC070102
BC071718
BC071966
BC072678
BC072679
BC073834
BC073860
BC075797
BC077734
BC082970
BC083497
BC090038
BC090853
BC092487
BC092520
BC093076
BC094689
BC094703
BC094817
BC095414
BC098360
BC104660
BC108672
BC110830
BC112115
BC112927
BC117562
BC121089
BC130280
BC132793
BC137545
BC142626
BC157844
BC159099
BT006642
BT006796
BT006969
BT007196
BT007382
BT019621
BT019859
BX537500
BX537676
BX537874
BX640887
BX640973
BX641050
BX641092
BX641105
BX641141
BX641155
BX641168
BX647084
BX647145
BX647177
BX647260
BX647283
BX647361
BX647672
BX647678
BX647782
BX647931
BX648018
BX648239
BX648376
BX648405
BX648597
BX648604
BX648703
BX648756
BX648818
BX648856
BX648921
BX649008
BX649060
BX649112
BX649188
CR450347
CR456556
CR456918
CR457413
CR536512
CR590356
CR593635
CR595992
CR597009
CR601061
CR603697
CR605509
CR605580
CR607734
CR608436
CR609618
CR610132
CR611122
CR616772
CR618420
CR618910
CR619269
CR620428
CR620874
CR621399
CR749565
CR936636
D63874
D87071
DQ655927
DQ655985
DQ680071
DQ786235
EF413001
EF553526
EU224311
EU249757
L05085
L19779
L20861
L25628
L25629
L26985
L39924
M34428
M34429
M37435
M61854
M64445.1
M73832.1
NM_000016
NM_000017
NM_000020
NM_000022
NM_000026
NM_000029
NM_000032
NM_000033
NM_000034
NM_000035
NM_000036
NM_000041
NM_000046
NM_000049
NM_000057
NM_000059
NM_000060
NM_000063
NM_000064
NM_000075
NM_000088
NM_000089
NM_000090
NM_000093
NM_000094
NM_000101
NM_000113
NM_000116
NM_000117
NM_000127
NM_000129
NM_000135
NM_000138
NM_000146
NM_000157
NM_000165
NM_000169
NM_000175
NM_000179
NM_000189
NM_000190
NM_000191
NM_000201
NM_000202
NM_000211
NM_000212
NM_000214
NM_000216
NM_000224
NM_000228
NM_000234
NM_000240
NM_000243
NM_000244
NM_000251
NM_000255
NM_000262
NM_000265
NM_000268
NM_000271
NM_000281
NM_000282
NM_000289
NM_000291
NM_000293
NM_000297
NM_000302
NM_000308
NM_000310
NM_000311
NM_000321
NM_000328
NM_000346
NM_000358
NM_000363
NM_000373
NM_000381
NM_000384
NM_000393
NM_000395
NM_000396
NM_000397
NM_000400
NM_000402
NM_000405
NM_000414
NM_000416
NM_000417
NM_000418
NM_000422
NM_000424
NM_000428
NM_000433
NM_000435
NM_000437
NM_000442
NM_000445
NM_000449
NM_000450
NM_000453
NM_000463
NM_000465
NM_000478
NM_000480
NM_000507
NM_000518
NM_000519
NM_000533
NM_000544
NM_000552
NM_000558
NM_000559
NM_000566
NM_000569
NM_000573
NM_000574
NM_000575
NM_000576
NM_000578
NM_000581
NM_000583
NM_000584
NM_000591
NM_000593
NM_000599
NM_000600
NM_000601
NM_000602
NM_000603
NM_000610
NM_000616
NM_000623
NM_000634
NM_000635
NM_000636
NM_000640
NM_000641
NM_000655
NM_000660
NM_000667
NM_000668
NM_000669
NM_000673
NM_000676
NM_000687
NM_000689
NM_000690
NM_000692
NM_000693
NM_000698
NM_000700
NM_000704
NM_000705
NM_000710
NM_000712
NM_000715
NM_000721
NM_000725
NM_000746
NM_000755
NM_000757
NM_000760
NM_000765
NM_000769
NM_000770
NM_000771
NM_000772
NM_000777
NM_000801
NM_000805
NM_000817
NM_000819
NM_000829
NM_000836
NM_000837
NM_000846
NM_000847
NM_000855
NM_000856
NM_000860
NM_000876
NM_000887
NM_000891
NM_000896
NM_000900
NM_000901
NM_000903
NM_000922
NM_000923
NM_000930
NM_000937
NM_000945
NM_000946
NM_000949
NM_000950
NM_000962
NM_000963
NM_000966
NM_000973
NM_001001349
NM_001001433
NM_001001481
NM_001001548
NM_001001563
NM_001001655
NM_001001663
NM_001001669
NM_001001788
NM_001001890
NM_001001891
NM_001001936
NM_001001937
NM_001001998
NM_001002264
NM_001002762
NM_001002857
NM_001002878
NM_001002909
NM_001002913
NM_001002926
NM_001003694
NM_001003800
NM_001003828
NM_001003841
NM_001003891
NM_001004106
NM_001004302
NM_001004431
NM_001005159
NM_001005273
NM_001005340
NM_001005356
NM_001005463
NM_001005464
NM_001005920
NM_001007231
NM_001007561
NM_001008397
NM_001008540
NM_001008656
NM_001008710
NM_001008727
NM_001008895
NM_001008938
NM_001009562
NM_001009905
NM_001009944
NM_001010887
NM_001010893
NM_001010971
NM_001011552
NM_001012241
NM_001012267
NM_001012331
NM_001012507
NM_001012661
NM_001012761
NM_001012968
NM_001013437
NM_001013627
NM_001014440
NM_001014839
NM_001015045
NM_001015055
NM_001017392
NM_001017395
NM_001017526
NM_001017915
NM_001017963
NM_001017964
NM_001017995
NM_001017998
NM_001018111
NM_001018113
NM_001018136
NM_001020818
NM_001023561
NM_001023564
NM_001024465
NM_001024662
NM_001024736
NM_001024948
NM_001025071
NM_001025091
NM_001025109
NM_001025237
NM_001025248
NM_001029835
NM_001029874
NM_001029884
NM_001031680
NM_001031685
NM_001031696
NM_001031700
NM_001031702
NM_001031716
NM_001031720
NM_001031730
NM_001031734
NM_001031741
NM_001031749
NM_001031801
NM_001031804
NM_001031806
NM_001031835
NM_001032289
NM_001033
NM_001033503
NM_001033521
NM_001033561
NM_001034
NM_001034194
NM_001034852
NM_001035254
NM_001037165
NM_001037171
NM_001037283
NM_001037335
NM_001037533
NM_001037954
NM_001038633
NM_001039112
NM_001039140
NM_001039211
NM_001039360
NM_001039362
NM_001039535
NM_001039575
NM_001039577
NM_001039664
NM_001039707
NM_001039780
NM_001039841
NM_001039916
NM_001040022
NM_001040058
NM_001040078
NM_001040084
NM_001040167
NM_001040217
NM_001040272
NM_001040429
NM_001040437
NM_001040455
NM_001040456
NM_001040694
NM_001042413
NM_001042414
NM_001042422
NM_001042454
NM_001042475
NM_001042517
NM_001042539
NM_001042550
NM_001042685
NM_001042724
NM_001042762
NM_001044385
NM_001045556
NM_001048
NM_001048166
NM_001048194
NM_001048201
NM_001049
NM_001061
NM_001064
NM_001066
NM_001067
NM_001070
NM_001071
NM_001071775
NM_001075
NM_001076787
NM_001077
NM_001077204
NM_001077350
NM_001077494
NM_001077498
NM_001077523
NM_001077693
NM_001078171
NM_001079516
NM_001079525
NM_001079818
NM_001079866
NM_001080392
NM_001080401
NM_001080410
NM_001080420
NM_001080424
NM_001080443
NM_001080449
NM_001080450
NM_001080453
NM_001080491
NM_001080495
NM_001080512
NM_001080519
NM_001080530
NM_001080538
NM_001080539
NM_001080547
NM_001080825
NM_001081450
NM_001081461
NM_001082486
NM_001082533
NM_001083536
NM_001083538
NM_001083603
NM_001083614
NM_001083961
NM_001084
NM_001085
NM_001085454
NM_001093
NM_001097634
NM_001097636
NM_001098
NM_001098484
NM_001098536
NM_001098540
NM_001098787
NM_001098802
NM_001098844
NM_001099273
NM_001099280
NM_001099285
NM_001099286
NM_001099412
NM_001099415
NM_001099653
NM_001099692
NM_001099857
NM_001100119
NM_001100161
NM_001100407
NM_001100625
NM_001100878
NM_001100879
NM_001100913
NM_001101
NM_001105203
NM_001105206
NM_001105243
NM_001105537
NM_001105538
NM_001105564
NM_001105573
NM_001109
NM_001109763
NM_001111
NM_001111035
NM_001111322
NM_001112706
NM_001112726
NM_001113378
NM_001113491
NM_001113755
NM_001114
NM_001114101
NM_001114123
NM_001114600
NM_001114618
NM_001114753
NM_001115016
NM_001120
NM_001122772
NM_001122821
NM_001122838
NM_001122962
NM_001124756
NM_001124758
NM_001125
NM_001126111
NM_001126128
NM_001126129
NM_001126328
NM_001126493
NM_001127181
NM_001127198
NM_001127218
NM_001127221
NM_001127244
NM_001127257
NM_001127320
NM_001127325
NM_001127357
NM_001127500
NM_001127671
NM_001127698
NM_001128127
NM_001128128
NM_001128205
NM_001128225
NM_001128301
NM_001128615
NM_001128626
NM_001128829
NM_001128849
NM_001128916
NM_001128917
NM_001128929
NM_001129
NM_001130004
NM_001130057
NM_001130145
NM_001130158
NM_001130438
NM_001130518
NM_001130524
NM_001130674
NM_001130823
NM_001130862
NM_001130914
NM_001130963
NM_001130969
NM_001130987
NM_001131023
NM_001134231
NM_001134296
NM_001134382
NM_001134398
NM_001134420
NM_001134434
NM_001134779
NM_001135
NM_001135050
NM_001135054
NM_001135058
NM_001135597
NM_001135599
NM_001135638
NM_001135647
NM_001135811
NM_001135844
NM_001135993
NM_001136002
NM_001136015
NM_001136017
NM_001136023
NM_001136025
NM_001136027
NM_001136033
NM_001136036
NM_001136040
NM_001136053
NM_001136134
NM_001136139
NM_001136195
NM_001136196
NM_001136213
NM_001136219
NM_001136265
NM_001136503
NM_001136557
NM_001137550
NM_001145
NM_001147
NM_001151
NM_001152
NM_001154
NM_001155
NM_001168
NM_001183
NM_001184
NM_001185
NM_001199
NM_001204
NM_001211
NM_001219
NM_001233
NM_001235
NM_001238
NM_001249
NM_001254
NM_001255
NM_001257
NM_001261
NM_001273
NM_001274
NM_001276
NM_001281
NM_001286
NM_001287
NM_001294
NM_001295
NM_001312
NM_001316
NM_001319
NM_001320
NM_001322
NM_001325
NM_001329
NM_001338
NM_001343
NM_001353
NM_001357
NM_001363
NM_001376
NM_001382
NM_001383
NM_001384
NM_001386
NM_001387
NM_001389
NM_001397
NM_001400
NM_001410
NM_001415
NM_001416
NM_001419
NM_001423
NM_001425
NM_001428
NM_001432
NM_001436
NM_001438
NM_001440
NM_001448
NM_001453
NM_001456
NM_001461
NM_001462
NM_001465
NM_001490
NM_001493
NM_001497
NM_001511
NM_001512
NM_001519
NM_001520
NM_001521
NM_001530
NM_001533
NM_001536
NM_001539
NM_001545
NM_001547
NM_001548
NM_001549
NM_001553
NM_001554
NM_001556
NM_001557
NM_001561
NM_001567
NM_001569
NM_001570
NM_001571
NM_001572
NM_001609
NM_001614
NM_001616
NM_001618
NM_001619
NM_001621
NM_001626
NM_001628
NM_001629
NM_001645
NM_001665
NM_001666
NM_001679
NM_001693
NM_001695
NM_001697
NM_001706
NM_001707
NM_001710
NM_001711
NM_001714
NM_001719
NM_001722
NM_001733
NM_001734
NM_001735
NM_001736
NM_001753
NM_001754
NM_001755
NM_001757
NM_001761
NM_001762
NM_001776
NM_001777
NM_001786
NM_001789
NM_001790
NM_001793
NM_001795
NM_001797
NM_001798
NM_001800
NM_001809
NM_001810
NM_001813
NM_001818
NM_001819
NM_001822
NM_001826
NM_001827
NM_001830
NM_001838
NM_001844
NM_001845
NM_001846
NM_001848
NM_001849
NM_001850
NM_001854
NM_001855
NM_001856
NM_001869
NM_001878
NM_001899
NM_001901
NM_001905
NM_001908
NM_001909
NM_001912
NM_001914
NM_001937
NM_001946
NM_001947
NM_001949
NM_001950
NM_001956
NM_001957
NM_001964
NM_001966
NM_001970
NM_001973
NM_001975
NM_001978
NM_001980
NM_001986
NM_001987
NM_001988
NM_001992
NM_001993
NM_002000
NM_002003
NM_002009
NM_002011
NM_002014
NM_002018
NM_002022
NM_002024
NM_002025
NM_002029
NM_002030
NM_002035
NM_002038
NM_002047
NM_002068
NM_002070
NM_002076
NM_002084
NM_002086
NM_002087
NM_002089
NM_002090
NM_002094
NM_002097
NM_002103
NM_002105
NM_002108
NM_002110
NM_002115
NM_002128
NM_002135
NM_002137
NM_002139
NM_002140
NM_002154
NM_002155
NM_002156
NM_002157
NM_002160
NM_002164
NM_002182
NM_002183
NM_002185
NM_002189
NM_002192
NM_002197
NM_002202
NM_002203
NM_002204
NM_002205
NM_002210
NM_002211
NM_002213
NM_002214
NM_002224
NM_002226
NM_002227
NM_002229
NM_002230
NM_002250
NM_002253
NM_002263
NM_002264
NM_002265
NM_002266
NM_002267
NM_002268
NM_002271
NM_002272
NM_002287
NM_002293
NM_002298
NM_002299
NM_002305
NM_002309
NM_002314
NM_002317
NM_002318
NM_002338
NM_002342
NM_002345
NM_002346
NM_002350
NM_002355
NM_002358
NM_002360
NM_002374
NM_002375
NM_002383
NM_002388
NM_002402
NM_002405
NM_002407
NM_002415
NM_002417
NM_002421
NM_002422
NM_002423
NM_002425
NM_002426
NM_002427
NM_002429
NM_002432
NM_002435
NM_002437
NM_002444
NM_002445
NM_002449
NM_002452
NM_002462
NM_002463
NM_002466
NM_002467
NM_002473
NM_002484
NM_002485
NM_002497
NM_002503
NM_002515
NM_002520
NM_002525
NM_002535
NM_002539
NM_002540
NM_002543
NM_002546
NM_002568
NM_002573
NM_002575
NM_002577
NM_002581
NM_002592
NM_002594
NM_002600
NM_002609
NM_002627
NM_002632
NM_002637
NM_002651
NM_002653
NM_002654
NM_002658
NM_002659
NM_002660
NM_002663
NM_002664
NM_002668
NM_002673
NM_002676
NM_002677
NM_002689
NM_002691
NM_002693
NM_002696
NM_002703
NM_002704
NM_002705
NM_002714
NM_002720
NM_002727
NM_002729
NM_002734
NM_002737
NM_002743
NM_002755
NM_002756
NM_002759
NM_002764
NM_002774
NM_002775
NM_002776
NM_002778
NM_002792
NM_002794
NM_002795
NM_002796
NM_002797
NM_002799
NM_002804
NM_002808
NM_002809
NM_002810
NM_002811
NM_002812
NM_002815
NM_002817
NM_002819
NM_002821
NM_002824
NM_002827
NM_002834
NM_002835
NM_002836
NM_002839
NM_002841
NM_002851
NM_002855
NM_002856
NM_002858
NM_002862
NM_002863
NM_002874
NM_002875
NM_002882
NM_002883
NM_002893
NM_002895
NM_002898
NM_002901
NM_002907
NM_002910
NM_002911
NM_002915
NM_002916
NM_002922
NM_002924
NM_002928
NM_002931
NM_002934
NM_002936
NM_002937
NM_002939
NM_002940
NM_002941
NM_002942
NM_002946
NM_002952
NM_002960
NM_002961
NM_002964
NM_002965
NM_002968
NM_002969
NM_002972
NM_002973
NM_002976
NM_002979
NM_002982
NM_002983
NM_002984
NM_002993
NM_002994
NM_002999
NM_003005
NM_003006
NM_003014
NM_003016
NM_003017
NM_003021
NM_003028
NM_003036
NM_003043
NM_003045
NM_003048
NM_003074
NM_003076
NM_003086
NM_003088
NM_003089
NM_003090
NM_003091
NM_003093
NM_003095
NM_003118
NM_003128
NM_003131
NM_003132
NM_003142
NM_003146
NM_003152
NM_003153
NM_003155
NM_003165
NM_003169
NM_003170
NM_003171
NM_003173
NM_003174
NM_003183
NM_003184
NM_003185
NM_003190
NM_003200
NM_003213
NM_003214
NM_003216
NM_003222
NM_003224
NM_003246
NM_003247
NM_003249
NM_003254
NM_003255
NM_003258
NM_003264
NM_003272
NM_003273
NM_003286
NM_003292
NM_003307
NM_003311
NM_003312
NM_003313
NM_003318
NM_003321
NM_003324
NM_003325
NM_003331
NM_003332
NM_003334
NM_003338
NM_003345
NM_003355
NM_003364
NM_003367
NM_003370
NM_003384
NM_003390
NM_003391
NM_003392
NM_003400
NM_003406
NM_003407
NM_003416
NM_003440
NM_003461
NM_003470
NM_003474
NM_003482
NM_003486
NM_003491
NM_003496
NM_003500
NM_003502
NM_003503
NM_003504
NM_003506
NM_003510
NM_003516
NM_003548
NM_003550
NM_003559
NM_003567
NM_003568
NM_003579
NM_003580
NM_003582
NM_003585
NM_003587
NM_003594
NM_003608
NM_003610
NM_003612
NM_003621
NM_003626
NM_003628
NM_003633
NM_003635
NM_003636
NM_003640
NM_003641
NM_003651
NM_003656
NM_003657
NM_003670
NM_003677
NM_003681
NM_003683
NM_003685
NM_003687
NM_003689
NM_003692
NM_003701
NM_003703
NM_003706
NM_003707
NM_003714
NM_003718
NM_003724
NM_003739
NM_003747
NM_003751
NM_003757
NM_003764
NM_003768
NM_003769
NM_003773
NM_003780
NM_003783
NM_003801
NM_003811
NM_003818
NM_003821
NM_003837
NM_003840
NM_003841
NM_003842
NM_003843
NM_003844
NM_003848
NM_003851
NM_003860
NM_003863
NM_003870
NM_003873
NM_003874
NM_003875
NM_003878
NM_003882
NM_003883
NM_003884
NM_003890
NM_003897
NM_003900
NM_003901
NM_003904
NM_003905
NM_003907
NM_003908
NM_003910
NM_003920
NM_003929
NM_003931
NM_003933
NM_003937
NM_003938
NM_003940
NM_003944
NM_003953
NM_003955
NM_003969
NM_003974
NM_003979
NM_003981
NM_003983
NM_003993
NM_003998
NM_003999
NM_004001
NM_004027
NM_004035
NM_004036
NM_004037
NM_004040
NM_004044
NM_004049
NM_004053
NM_004054
NM_004068
NM_004069
NM_004072
NM_004073
NM_004094
NM_004099
NM_004101
NM_004104
NM_004105
NM_004106
NM_004111
NM_004114
NM_004130
NM_004131
NM_004134
NM_004140
NM_004145
NM_004148
NM_004152
NM_004153
NM_004155
NM_004172
NM_004181
NM_004183
NM_004184
NM_004187
NM_004190
NM_004203
NM_004205
NM_004212
NM_004217
NM_004219
NM_004223
NM_004225
NM_004233
NM_004237
NM_004240
NM_004244
NM_004247
NM_004260
NM_004265
NM_004272
NM_004281
NM_004282
NM_004289
NM_004301
NM_004308
NM_004312
NM_004313
NM_004318
NM_004324
NM_004327
NM_004335
NM_004336
NM_004341
NM_004356
NM_004357
NM_004368
NM_004369
NM_004370
NM_004380
NM_004383
NM_004385
NM_004393
NM_004395
NM_004398
NM_004401
NM_004403
NM_004408
NM_004417
NM_004420
NM_004421
NM_004423
NM_004424
NM_004425
NM_004430
NM_004431
NM_004441
NM_004444
NM_004453
NM_004456
NM_004457
NM_004458
NM_004460
NM_004461
NM_004468
NM_004475
NM_004481
NM_004490
NM_004494
NM_004503
NM_004505
NM_004507
NM_004509
NM_004514
NM_004515
NM_004516
NM_004519
NM_004520
NM_004523
NM_004525
NM_004526
NM_004527
NM_004530
NM_004556
NM_004559
NM_004562
NM_004566
NM_004570
NM_004571
NM_004579
NM_004580
NM_004582
NM_004592
NM_004593
NM_004595
NM_004596
NM_004597
NM_004598
NM_004603
NM_004604
NM_004612
NM_004613
NM_004618
NM_004621
NM_004622
NM_004629
NM_004630
NM_004631
NM_004636
NM_004639
NM_004640
NM_004642
NM_004651
NM_004656
NM_004665
NM_004672
NM_004689
NM_004694
NM_004697
NM_004698
NM_004699
NM_004701
NM_004703
[truncated: 2,516 more rows]
