# Supplementary material for: A novel gene expression-based prognostic scoring system to predict survival in gastric cancer
Source: Oncotarget. 2016 Jul 11;7(34):55343–51. doi: 10.18632/oncotarget.10533 (PMC5342421; doi:10.18632/oncotarget.10533)
Supplement: Supplementary file 2 [file oncotarget-07-55343-s002.xlsx]

## Sheet: Sheet1
Supplementary Table 2. Informaton of change in gene expression in gastric cancers.
downregulation	upregulation
AKR1B10	BMP1
CHGA	CBFB
CKB	CCT2
FCGBP	CCT6A
GIF	CDH3
GKN1	CEP55
HPGD	CHORDC1
LIPF	CKAP2
PSCA	COL1A2
SST	COL5A2
ADH1C	COL6A3
AKR7A3	COL8A1
ALDOC	CSE1L
CAPN9	DHX34
CPA2	EPHB4
DPT	F2R
ECHDC2	FPR3
EEF1A2	HSPD1
GPT	HSPH1
GPX3	IFIT3
GSTA1	IFITM1
MAL	ITGA2
ME1	KIF11
SCGB2A1	KPNA2
SCNN1B	LIF
SELENBP1	MCM2
SLC25A4	MCM3
SLC7A8	MDFI
VSIG2	MMP14
ALDH2	MMP9
ALDH6A1	NID2
AMT	NOP2
ANG	NOP56
BCAR3	NUP107
CYP4F12	OSMR
ENTPD5	PDGFRB
ETFDH	PKMYT1
GCNT4	PLAU
ID3	PLOD3
KLF4	PLSCR1
MAOA	PMEPA1
METTL7A	POLD1
OSGIN1	PRC1
PGRMC2	PVR
PMM1	RUNX1
PMVK	SERPINE1
PTGS1	SLC12A7
RCAN2	SMC4
RNASE4	SOX9
SGSM3	SPARC
ACOX3	STEAP1
ALAD	TIMP1
BTD	TNFAIP2
ELL2	TOPBP1
MPI	XAF1
NFE2L2	AHR
UBL3	ATP13A3
	BYSL
	CAD
	CDH11
	CDK6
	CENPO
	COL18A1
	CPXM1
	CTSB
	DKC1
	DRAM1
	ESF1
	GMPS
	HSP90AA1
	KAT2A
	LBR
	LIMK1
	LRRC32
	LY6E
	NAT10
	NBN
	PDP1
	PPP1R13L
	PRR7
	PTPN12
	PUS1
	RHBDF2
	SH2B3
	SLC12A9
	SLC20A1
	SLC5A6
	SLC6A6
	SSB
	STAT2
	STK3
	TAF1D
	TGS1
	YEATS2
	ABCE1
	ADAM10
	ADAT1
	ADNP
	ANP32E
	BAZ1A
	BCL2A1
	CAPRIN1
	CDK12
	DCBLD1
	DDX18
	DDX21
	DPYSL2
	GART
	GNS
	GPATCH4
	MFAP2
	NCBP2
	NOL6
	NOL8
	NOTCH1
	ORC2
	PAK1IP1
	PANX1
	PNO1
	PPRC1
	PRPF40A
	PTPN11
	RAI14
	RBM28
	SBNO2
	SF3B3
	SLC25A32
	SLC39A6
	SMS
	SUPT16H
	TCERG1
	TFAP4
	TMEM63A
	TPR
	TUBB
	UBFD1
	VCAN
	ZNF146
	ABCB8
	ACTL6A
	ADAM8
	ADAR
	CDK9
	CHSY1
	CSNK1D
	DHX9
	DRG2
	EIF2AK2
	FHOD1
	GTPBP4
	HEATR1
	HERPUD2
	ILF3
	IMPAD1
	INTS8
	IPO9
	LOX
	LRRC41
	MED1
	NCL
	NOLC1
	P4HA1
	PILRB
	POLR1B
	PSMD3
	R3HDM1
	RAD23A
	RELA
	SF1
	SMARCC1
	SPRY4
	TRRAP
	TSN
	UBAP2
	UBAP2L
	UTP14A
	UTP6
	ZNF281
	FAM134A
	PAK2
	ADAMTS2
	ANLN
	APOC1
	APOE
	BGN
	CDC25B
	CLDN1
	CLDN4
	COL1A1
	COL4A1
	CXCL1
	CXCL10
	ECT2
	ENC1
	FERMT1
	FGFR4
	GABBR1
	GPRC5A
	ICAM1
	INHBA
	LAMC2
	LRFN4
	MAD2L1
	MEST
	MMP11
	NFE2L3
	NOTCH3
	OAS2
	RCN1
	SDS
	SFRP4
	SLAMF8
	SNX10
	SOX4
	STAT1
	TEAD4
	THBS2
	TNFRSF12A
	TREM2
