# Supplementary material for: A novel gene expression-based prognostic scoring system to predict survival in gastric cancer
Source: Oncotarget. 2016 Jul 11;7(34):55343–51. doi: 10.18632/oncotarget.10533 (PMC5342421; doi:10.18632/oncotarget.10533)
Supplement: Supplementary file 3 [file oncotarget-07-55343-s003.xlsx]

## Sheet: Sheet1
Supplementary Table 3. Summary of results from K-M plotter analysis. If the gene has multiple affymetrix probes, the most signficant one is listed in this table.
Gene Name	Rank	Hazard ratio (HR)	95% CI of HR	p-value
NOTCH3	1	2.83	2.22 − 3.59	< 1.0E−16
SPRY4	2	2.34	1.91 − 2.88	< 1.0E−16
TMEM63A	3	2.3	1.88 − 2.8	< 1.0E−16
R3HDM1	4	2.2	1.82 − 2.66	< 1.0E−16
UBAP2L	5	2.31	1.88 − 2.84	1.1E−16
GABBR1	6	2.25	1.85 − 2.74	1.1E−16
RAD23A	7	2.29	1.87 − 2.81	2.2E−16
GPX3	8	2.57	2.03 − 3.26	4.4E−16
FHOD1	9	2.03	1.71 − 2.42	4.4E−16
KAT2A	10	0.62	0.56 − 0.7	6.7E−16
SF1	11	2.15	1.78 − 2.61	7.8E−16
PTPN12	12	2.38	1.91 − 2.97	1.7E−15
RUNX1	13	2.25	1.83 − 2.76	1.8E−15
SOX4	14	2.05	1.71 − 2.46	3.1E−15
ILF3	15	2.29	1.85 − 2.84	3.7E−15
BMP1	16	2.17	1.78 − 2.65	4.7E−15
SMARCC1	17	0.45	0.36 − 0.55	4.9E−15
DKC1	18	1.57	1.4 − 1.76	1.2E−14
LY6E	19	2.08	1.72 − 2.52	1.3E−14
PILRB	20	1.94	1.63 − 2.3	1.8E−14
GPATCH4	21	2.07	1.71 − 2.51	3.7E−14
COL1A1	22	2.33	1.86 − 2.92	5.0E−14
COL4A1	23	2.33	1.86 − 2.92	5.0E−14
PVR	24	1.98	1.65 − 2.37	5.2E−14
TUBB	25	1.89	1.59 − 2.24	1.1E−13
PAK2	26	2.02	1.66 − 2.45	4.9E−13
SBNO2	27	2.01	1.66 − 2.45	7.9E−13
OSGIN1	28	1.84	1.55 − 2.18	9.5E−13
DRG2	29	1.94	1.61 − 2.34	1.2E−12
CBFB	30	1.86	1.56 − 2.22	2.0E−12
RAI14	31	1.82	1.53 − 2.15	2.9E−12
SNX10	32	0.49	0.4 − 0.6	3.2E−12
CSNK1D	33	1.84	1.55 − 2.2	4.3E−12
BCL2A1	34	0.49	0.4 − 0.61	5.3E−12
NOP2	35	1.82	1.53 − 2.17	5.5E−12
IPO9	36	1.8	1.52 − 2.13	7.2E−12
ADAMTS2	37	1.81	1.53 − 2.16	7.9E−12
PDGFRB	38	2.17	1.72 − 2.72	9.7E−12
ALDOC	39	1.79	1.51 − 2.12	1.1E−11
STK3	40	1.79	1.51 − 2.13	1.2E−11
ZNF281	41	0.55	0.46 − 0.65	1.7E−11
TNFAIP2	42	1.77	1.49 − 2.1	3.1E−11
ABCB8	43	1.77	1.49 − 2.11	3.9E−11
NBN	44	0.48	0.39 − 0.6	4.9E−11
POLR1B	45	1.79	1.5 − 2.14	7.3E−11
NFE2L2	46	0.57	0.48 − 0.68	1.1E−10
BGN	47	1.9	1.56 − 2.32	1.3E−10
DHX9	48	0.51	0.41 − 0.63	1.4E−10
DDX18	49	0.5	0.4 − 0.62	1.9E−10
TIMP1	50	1.92	1.57 − 2.36	2.2E−10
ADAR	51	1.82	1.51 − 2.19	2.4E−10
TRRAP	52	1.88	1.54 − 2.29	2.6E−10
SMS	53	0.58	0.49 − 0.69	3.6E−10
SLC12A7	54	1.74	1.46 − 2.08	4.0E−10
PLSCR1	55	0.57	0.48 − 0.68	4.6E−10
ME1	56	1.81	1.49 − 2.18	6.9E−10
CAPRIN1	57	0.59	0.49 − 0.7	8.4E−10
TAF1D	58	1.72	1.44 − 2.05	1.0E−09
PTPN11	59	1.37	1.24 − 1.52	1.7E−09
MMP11	60	1.82	1.49 − 2.23	2.0E−09
CTSB	61	1.41	1.26 − 1.59	2.4E−09
ECT2	62	0.52	0.42 − 0.65	2.5E−09
PTGS1	63	1.77	1.46 − 2.15	3.3E−09
MAD2L1	64	0.58	0.48 − 0.7	3.3E−09
TEAD4	65	1.67	1.41 − 1.99	4.1E−09
RHBDF2	66	1.79	1.47 − 2.18	4.3E−09
ECHDC2	67	1.77	1.46 − 2.15	4.8E−09
SMC4	68	1.71	1.43 − 2.06	6.0E−09
TFAP4	69	1.71	1.42 − 2.05	6.6E−09
TPR	70	1.66	1.39 − 1.97	8.8E−09
ENTPD5	71	1.65	1.38 − 1.96	1.5E−08
SSB	72	0.54	0.44 − 0.67	1.7E−08
CKB	73	1.67	1.4-2.01	1.7e-08
CAD	74	1.62	1.37 − 1.92	2.0E−08
GART	75	1.77	1.44 − 2.16	2.3E−08
SLC5A6	76	1.65	1.38 − 1.96	2.4E−08
UTP14A	77	1.63	1.37 − 1.95	2.4E−08
FGFR4	78	1.63	1.37 − 1.94	2.5E−08
MED1	79	1.66	1.38 − 1.99	2.9E−08
ACTL6A	80	0.58	0.48 − 0.71	3.1E−08
METTL7A	81	1.71	1.41 − 2.07	3.3E−08
TSN	82	0.56	0.46 − 0.69	3.4E−08
HERPUD2	83	1.84	1.48 − 2.29	3.5E−08
PRPF40A	84	1.63	1.37 − 1.94	3.6E−08
CYP4F12	85	1.67	1.39 − 2.01	4.2E−08
KPNA2	86	0.54	0.44 − 0.68	4.2E−08
PPP1R13L	87	1.6	1.35 − 1.9	5.9E−08
HSPD1	88	0.59	0.49 − 0.72	6.9E−08
UBL3	89	0.61	0.51 − 0.73	7.0E−08
MFAP2	90	1.59	1.34 − 1.88	8.0E−08
COL8A1	91	1.59	1.34 − 1.88	8.5E−08
BAZ1A	92	0.63	0.53 − 0.75	9.4E−08
DCBLD1	93	1.79	1.44 − 2.22	9.8E−08
STAT1	94	0.55	0.45 − 0.69	9.0E−08
FAM134A	95	1.58	1.33 − 1.87	1.0E−07
CXCL10	96	0.58	0.47 − 0.71	1.0E−07
DDX21	97	0.53	0.42 − 0.68	1.2E−07
ADAM10	98	0.63	0.53 − 0.75	1.3E−07
NFE2L3	99	0.62	0.52 − 0.74	1.3E−07
COL1A2	100	1.57	1.33 − 1.86	1.4E−07
LRRC32	101	1.68	1.38 − 2.04	1.4E−07
ETFDH	102	0.6	0.49 − 0.73	1.5E−07
UBFD1	103	1.62	1.35 − 1.95	1.5E−07
ALAD	104	1.57	1.32 − 1.86	1.7E−07
CKAP2	105	0.63	0.53 − 0.75	1.9E−07
SLC7A8	106	1.71	1.39 − 2.09	2.1E−07
ESF1	107	1.35	1.21 − 1.52	2.2E−07
SLC12A9	108	1.87	1.47 − 2.39	2.4E−07
RELA	109	1.66	1.37 − 2.02	2.6E−07
GSTA1	110	1.75	1.41 − 2.17	2.9E−07
CEP55	111	0.6	0.49 − 0.73	3.8E−07
LRRC41	112	1.77	1.41 − 2.21	3.9E−07
ELL2	113	1.58	1.32 − 1.88	4.0E−07
KIF11	114	0.58	0.46 − 0.72	4.1E−07
SH2B3	115	1.63	1.35 − 1.98	4.8E−07
NAT10	116	1.55	1.31 − 1.85	4.9E−07
PGRMC2	117	0.65	0.55 − 0.77	5.1E−07
CDC25B	118	1.55	1.31 − 1.85	5.3E−07
PKMYT1	119	1.57	1.31 − 1.88	7.3E−07
TGS1	120	0.56	0.45 − 0.71	9.1E−07
VCAN	121	1.64	1.34 − 2.01	9.4E−07
NOL6	122	1.58	1.31 − 1.9	9.6E−07
PANX1	123	0.62	0.51 − 0.75	9.8E−07
SLC6A6	124	1.68	1.36 − 2.07	9.9E−07
CXCL1	125	0.66	0.55 − 0.78	9.9E−07
PLOD3	126	1.53	1.28 − 1.81	1.3E−06
THBS2	127	1.55	1.29 − 1.85	1.4E−06
LIMK1	128	1.53	1.29 − 1.83	1.5E−06
GNS	129	0.66	0.56 − 0.79	2.4E−06
LAMC2	130	1.5	1.27 − 1.78	2.5E−06
PLAU	131	1.5	1.26 − 1.78	2.7E−06
LIF	132	1.5	1.26 − 1.77	2.8E−06
HSP90AA1	133	0.63	0.51 − 0.76	2.9e−06
PPRC1	134	1.54	1.28 − 1.85	3.3E−06
PUS1	135	1.5	1.26 − 1.78	3.5E−06
ENC1	136	1.49	1.26 − 1.77	3.6E−06
ADNP	137	0.67	0.57 − 0.8	3.7E−06
RNASE4	138	0.65	0.54 − 0.78	4.3E−06
SF3B3	139	1.55	1.28 − 1.87	4.6E−06
ABCE1	140	0.63	0.51 − 0.77	6.7E−06
CHORDC1	141	0.62	0.5 − 0.77	6.8E−06
ANLN	142	0.6	0.47 − 0.75	7.0E−06
LRFN4	143	1.48	1.25 − 1.76	7.4E−06
AMT	144	1.6	1.3 − 1.98	7.7E−06
NOLC1	145	1.47	1.24 − 1.75	8.0E−06
P4HA1	146	0.68	0.57 − 0.81	9.0E−06
ICAM1	147	1.51	1.26 − 1.81	9.6E−06
CENPO	148	1.43	1.22 − 1.69	1.1E−05
UBAP2	149	1.5	1.25 − 1.8	1.2E−05
DHX34	150	1.57	1.28 − 1.92	1.3E−05
YEATS2	151	1.48	1.24 − 1.77	1.6E−05
ANP32E	152	0.69	0.58 − 0.82	1.6E−05
BYSL	153	1.45	1.22 − 1.72	2.0E−05
APOE	154	1.45	1.22 − 1.73	2.2E−05
CSE1L	155	1.45	1.22 − 1.73	2.3E−05
SERPINE1	156	1.44	1.22 − 1.71	2.4E−05
ADAM8	157	1.44	1.21 − 1.7	2.4E−05
SFRP4	158	1.48	1.23 − 1.77	2.4E−05
INHBA	159	1.51	1.25 − 1.84	2.5E−05
PMEPA1	160	1.6	1.28 − 2	2.7E−05
OSMR	161	1.43	1.21 − 1.69	3.3E−05
ATP13A3	162	0.69	0.57 − 0.82	3.3E−05
GTPBP4	163	1.44	1.21 − 1.72	3.3E−05
APOC1	164	1.44	1.21 − 1.72	3.7E−05
MPI	165	1.48	1.23 − 1.78	3.8E−05
AHR	166	1.48	1.23 − 1.79	3.9E−05
TCERG1	167	1.57	1.26 − 1.96	4.6E−05
CPA2	168	1.46	1.22 − 1.75	4.7E−05
RCAN2	169	1.54	1.25 − 1.91	4.8E−05
STEAP1	170	0.69	0.58 − 0.83	6.1E−05
SLC39A6	171	0.71	0.6 − 0.84	6.1E−05
IMPAD1	172	0.71	0.6 − 0.84	7.2E−05
SLC25A32	173	0.68	0.56 − 0.82	7.5E−05
POLD1	174	1.42	1.19 − 1.69	7.6E−05
SPARC	175	1.42	1.19 − 1.69	8.0E−05
STAT2	176	1.41	1.19 − 1.67	8.8E−05
NOTCH1	177	1.55	1.24 − 1.94	8.9E−05
CCT6A	178	0.66	0.53 − 0.81	9.3E−05
ZNF146	179	0.69	0.57 − 0.83	9.4E−05
ALDH6A1	180	1.43	1.19 − 1.71	9.8E−05
HPGD	181	0.65	0.53-0.79	2.6e-05
ID3	182	1.43	1.19 − 1.72	0.00013
SOX9	183	1.4	1.18 − 1.67	0.00015
CDK9	184	1.38	1.17 − 1.64	0.00019
EEF1A2	185	1.41	1.18 − 1.69	0.0002
HEATR1	186	0.67	0.54 − 0.83	0.00022
NCBP2	187	0.73	0.61 − 0.86	0.00024
PMVK	188	0.72	0.61 − 0.86	0.00027
GMPS	189	0.68	0.55 − 0.84	0.00027
MAL	190	1.41	1.17 − 1.69	0.00028
KLF4	191	0.72	0.6 − 0.86	0.00032
CDK6	192	1.34	1.14 − 1.58	0.00034
LBR	193	1.23	1.1 − 1.38	0.00035
NUP107	194	0.68	0.55 − 0.84	0.00039
LOX	195	1.4	1.16 − 1.68	0.00039
SCNN1B	196	1.37	1.15 − 1.64	0.00041
BCAR3	197	0.74	0.62 − 0.87	0.00042
MMP14	198	0.73	0.61 − 0.87	0.00043
ADAT1	199	1.39	1.16 − 1.68	0.00044
SLAMF8	200	1.42	1.17 − 1.74	0.00046
PRC1	201	0.71	0.58 − 0.86	0.00048
MDFI	202	1.35	1.13 − 1.6	0.00067
SUPT16H	203	1.48	1.18 − 1.85	0.00072
PNO1	204	0.74	0.62 − 0.88	0.00075
MMP9	205	0.74	0.62 − 0.88	0.00079
ADH1C	206	0.72	0.6 − 0.88	0.00085
SDS	207	1.34	1.13 − 1.6	0.0009
NOP56	208	0.73	0.61 − 0.88	0.00095
SGSM3	209	1.37	1.13 − 1.65	0.0011
FERMT1	210	0.75	0.64 − 0.89	0.0011
PMM1	211	1.41	1.14 − 1.73	0.0012
CAPN9	212	1.4	1.14 − 1.71	0.0014
COL6A3	213	1.32	1.11 − 1.58	0.0018
ALDH2	214	0.75	0.63 − 0.9	0.0019
EIF2AK2	215	0.76	0.64 − 0.9	0.0019
SLC20A1	216	1.31	1.1 − 1.55	0.0021
ANG	217	0.74	0.61 − 0.9	0.0022
CCT2	218	0.76	0.63 − 0.91	0.0023
PAK1IP1	219	0.73	0.59 − 0.89	0.0026
NID2	220	1.35	1.11 − 1.65	0.0027
BTD	221	1.39	1.12 − 1.73	0.0028
MAOA	222	0.75	0.62 − 0.91	0.0037
XAF1	223	0.77	0.65 − 0.92	0.0037
GPT	224	0.76	0.63 − 0.92	0.0038
COL5A2	225	1.35	1.1 − 1.66	0.0041
PDP1	226	1.29	1.08 − 1.54	0.0044
NOL8	227	0.77	0.64 − 0.92	0.0048
UTP6	228	0.77	0.65 − 0.93	0.0048
EPHB4	229	1.34	1.09 − 1.64	0.0051
RCN1	230	0.74	0.6 − 0.92	0.0054
CHGA	231	1.27	1.07-1.51	0.0068
MCM2	232	1.27	1.06 − 1.53	0.0087
CDK12	233	0.73	0.58 − 0.93	0.01
DPYSL2	234	1.25	1.05 − 1.49	0.01
CPXM1	235	0.81	0.69 − 0.95	0.011
CHSY1	236	1.27	1.06 − 1.54	0.011
ACOX3	237	0.8	0.67 − 0.95	0.011
GCNT4	238	1.29	1.05 − 1.58	0.014
INTS8	239	0.77	0.63 − 0.95	0.014
IFITM1	240	0.78	0.63 − 0.96	0.016
ITGA2	241	1.26	1.04 − 1.51	0.016
NCL	242	0.79	0.65 − 0.96	0.02
TOPBP1	243	0.82	0.69 − 0.97	0.022
PRR7	244	1.21	1.03 − 1.44	0.024
CLDN4	245	0.8	0.65 − 0.97	0.024
TNFRSF12A	246	0.82	0.69 − 0.98	0.024
SELENBP1	247	1.25	1.02 − 1.53	0.033
CLDN1	248	1.19	1.01 − 1.41	0.042
SST	249	0.83	0.69-1	0.046
FCGBP	250	0.84	0.71-1	0.052
AKR7A3	251	0.83	0.69 − 1	0.052
OAS2	252	1.19	0.99 − 1.42	0.057
TREM2	253	1.2	0.99 − 1.45	0.059
MEST	254	1.2	0.99 − 1.46	0.061
FPR3	255	0.86	0.72 − 1.02	0.076
SLC25A4	256	0.86	0.72 − 1.02	0.079
AKR1B10	257	0.86	0.73-1.02	0.082
DPT	258	1.16	0.98 − 1.38	0.09
HSPH1	259	1.17	0.97 − 1.42	0.097
DRAM1	260	0.91	0.81 − 1.02	0.11
SCGB2A1	261	0.86	0.7 − 1.05	0.13
F2R	262	0.88	0.74 − 1.04	0.13
GPRC5A	263	0.88	0.74 − 1.04	0.14
VSIG2	264	0.85	0.67 − 1.07	0.16
IFIT3	265	1.14	0.95 − 1.36	0.16
GKN1	266	1.14	0.94-1.39	0.18
RBM28	267	0.9	0.76 − 1.06	0.22
GIF	268	1.11	0.93-1.33	0.23
CDH3	269	1.12	0.92 − 1.35	0.26
LIPF	270	1.12	0.91-1.37	0.27
MCM3	271	0.91	0.76 − 1.09	0.29
ORC2	272	1.11	0.92 − 1.34	0.29
PSCA	273	1.1	0.91-1.33	0.31
COL18A1	274	0.95	0.84 − 1.06	0.34
CDH11	275	1.07	0.91 − 1.26	0.41
PSMD3	276	1.08	0.9 − 1.3	0.41
