# Supplementary material for: A novel gene expression-based prognostic scoring system to predict survival in gastric cancer
Source: Oncotarget. 2016 Jul 11;7(34):55343–51. doi: 10.18632/oncotarget.10533 (PMC5342421; doi:10.18632/oncotarget.10533)
Supplement: Supplementary file 4 [file oncotarget-07-55343-s004.xlsx]

## Sheet: Sheet1
Supplementary Table 4. Data obtained from TCGA are used in this study. Highlighted patients are used for classify analysis to create prognostic scoring system.
Patient ID	OS_Status	OS	SF1	TUBB	NBN	ILF3	NOP2	DKC1	DHX9	PTPN12	UBAP2L	SMARCC1	HSPD1	RUNX1	COL4A1	NOTCH3	BMP1	PDGFRB	SBNO2	GABBR1	SNX10	SOX4	KAT2A	ZNF281	R3HDM1	POLR1B	PILRB	GPX3	OSGIN1	SPRY4	TMEM63A	RAD23A	FHOD1	LY6E	PVR	DRG2	RAI14	CSNK1D	BCL2A1	ALDOC	GPATCH4	COL1A1	PAK2	CBFB	IPO9	ADAMTS2	STK3	TNFAIP2	ABCB8
TCGA-BR-A4PD-01	0	20.6	-0.9268	-0.4221	-1.0447	-0.8237	-0.7544	-0.0505	-0.5274	0.4086	0.3913	-1.3375	0.7724	-0.7242	0.3053	-0.8264	0.4871	-0.7663	0.5121	0.0553	0.0865	-0.6189	-0.8644	-0.8673	-0.5351	-1.4047	1.7917	-0.6645	0.4191	1.2907	-0.7658	1.5657	-0.307	0.5562	1.1959	1.3178	-0.9352	-0.1687	-0.2754	0.1081	0.799	-0.5076	0.8762	0.5653	-0.7487	-0.8026	-0.1336	0.6128	0.4962
TCGA-CD-A48C-01	0	0.13	-0.4254	2.6969	-0.374	-0.6424	-0.1065	-0.119	-0.1092	6.1748	1.1317	0.0028	1.2727	0.2196	-0.2378	-0.3612	0.9055	-0.5177	-0.5096	-0.4153	0.15	1.2796	-0.4317	0.1437	0.3085	0.2103	0.1292	-0.012	-0.3702	0.3301	-0.5406	0.3761	-0.7595	-0.2232	2.9476	0.2649	1.9881	-1.2443	-0.3136	-0.0773	2.1481	0.8048	1.0705	2.4036	1.1909	-0.302	2.0832	-0.5037	-1.1432
TCGA-BR-A4PE-01	0	20.4	1.0064	2.6733	0.1506	0.4421	0.2071	0.5066	1.1078	1.3133	1.429	-0.6198	1.2199	-0.2484	0.4056	-0.137	0.5622	-0.3979	-0.0814	1.2676	0.8226	0.01	0.8089	0.1874	1.6722	0.4543	-0.4288	-0.5807	-0.2769	0.5769	0.9439	0.4571	0.5192	0.7039	-0.2129	-1.4774	-0.1818	0.7797	0.1837	-0.0503	1.5053	0.8273	2.039	0.289	1.7245	1.0636	0.0499	0.4978	1.2898
TCGA-FP-A4BE-01	0	11.1	0.6073	0.1953	3.1235	0.4911	0.8828	1.8392	0.5732	-0.7322	1.495	-0.323	1.1953	-0.9703	-0.2965	-0.6192	0.3776	-0.484	0.6815	0.1296	1.2846	-0.9971	1.4076	0.2461	1.204	0.4579	0.2351	-0.4456	0.3437	-0.2439	-0.0418	0.4614	0.2015	0.742	-0.9529	0.1325	-1.2424	0.8565	-0.4019	0.9002	2.8515	-0.2916	1.4231	0.2849	1.4447	-0.1849	0.0256	-0.172	1.5336
TCGA-BR-8589-01	0	15.8	0.5786	0.6577	1.7486	0.6608	0.7431	0.8295	0.8715	0.6079	1.5509	0.6291	0.8962	0.5598	-0.7088	-1.1262	-0.7382	-1.0741	1.0481	2.0305	1.4862	-0.047	0.5592	0.5852	0.1194	1.0098	0.4153	-0.6024	-0.3015	-0.6067	0.0845	-0.1499	0.0473	0.2953	0.6243	1.3038	-1.4382	0.2081	-0.123	-0.6277	0.7653	-0.7482	-0.1453	1.0023	0.4396	-1.014	1.6961	0.5956	-0.2058
TCGA-BR-6802-01	0	30.9	-3.7596	-2.1506	-1.2306	-2.473	-1.8253	-1.1778	-2.0403	-1.6902	-3.2093	-1.8202	-1.1486	-1.4914	-1.2395	-1.4105	-1.5666	-1.2945	-1.8505	-0.6942	-0.817	-0.9918	-1.7499	-2.2646	-2.0483	-1.4272	-1.4417	1.6153	-0.1154	-1.5407	-1.3159	-1.575	-1.5543	-0.7892	-1.2039	-1.4669	-1.421	-3.897	-0.5763	1.1372	-1.5511	-0.7871	-2.1799	-1.0254	-2.4052	-1.1293	-1.655	-0.7736	-1.6618
TCGA-CD-8524-01	0	0.07	-1.2766	0.6128	-1.0031	-0.5576	-0.669	-0.0285	-0.0946	3.0593	1.5168	-1.107	0.251	0.7996	0.596	1.231	0.8386	1.0813	0.1077	-0.4282	-0.2072	2.6016	-0.5908	1.5141	-1.2414	-1.0466	0.8058	0.0356	1.4842	0.6737	-0.1319	0.1172	-0.0165	1.8675	8.7796	0.2356	8.4027	0.9736	-0.7392	0.0202	2.364	0.4413	-0.3941	1.275	0.5437	0.1667	1.9254	-0.579	-0.1668
TCGA-BR-4370-01	0	0	-0.892	0.0175	0.8966	-0.4859	-0.8959	-0.6549	0.1643	5.6925	-1.036	0.0054	-1.0726	1.2899	-0.1593	0.5426	1.6209	0.3219	-0.6865	-0.2629	1.7288	-0.406	-0.5639	2.7238	0.1751	-0.5935	1.3495	-0.0052	0.0567	0.3861	1.6536	-1.0573	0.511	-0.3634	-0.6296	-1.2835	1.384	-0.1137	3.059	-0.5051	-0.9738	0.6768	1.7196	0.9943	0.4483	1.5701	2.4257	-0.1086	-0.9079
TCGA-BR-4371-01	0	0	-0.2351	-0.4545	1.9552	0.8302	0.009	1.3289	1.832	1.9251	1.1507	2.2256	0.3277	-0.0849	-0.8439	-1.035	-0.5707	-1.0692	-0.8406	-0.4711	-0.113	-0.1279	0.7177	1.0516	1.3841	1.3121	1.8094	-0.73	-0.5734	-0.0121	4.3858	-0.3728	0.8291	-0.6961	0.1873	-0.6342	-0.9584	0.6646	-0.7145	0.5096	0.7877	-0.6679	0.8009	0.4084	2.3888	-0.904	3.3982	-0.5437	-1.0098
TCGA-BR-8369-01	0	14	1.4123	-0.2684	0.8887	0.8399	-0.8234	-0.0947	0.7285	0.2686	1.0211	-0.1278	-0.4769	-0.9187	-0.1649	0.3013	-0.7637	-0.3626	-0.6808	-0.6578	-0.5393	-0.2811	0.4163	0.5858	0.874	-0.0888	0.8203	2.3221	-0.4976	-0.0986	0.6067	0.2906	-0.3523	-0.0246	0.1152	-0.6519	1.0459	0.9488	-0.7445	-0.6702	2.1253	-0.462	1.1813	0.4144	0.7406	-0.7741	1.8926	-0.4198	-0.8621
TCGA-BR-A4J6-01	0	0.66	-2.0714	-1.3105	-0.2602	-1.0464	-0.4684	-0.5779	-1.0597	0.2691	-0.2913	-0.2451	-0.175	0.2555	-1.0577	-0.808	0.2091	-0.6274	-1.1781	-0.6582	-0.4117	0.0008	-0.6893	-1.5446	-0.1025	-0.5703	-0.5894	-0.4709	-0.5446	-1.0255	-0.5302	0.0697	-0.7571	0.9272	-0.958	0.166	-0.0141	-0.5945	-0.8086	-0.6758	1.1902	-0.554	-0.2906	0.435	-1.3475	-0.9716	0.311	-0.7041	-0.3841
TCGA-BR-A4CR-01	0	0	2.6626	1.1016	0.3295	3.0009	2.1934	2.8479	3.373	-0.9433	4.469	5.3669	1.7875	-1.2413	-0.4616	-0.5136	-1.2027	-0.6449	-0.0162	-0.7189	0.0871	1.3304	0.0092	1.0923	3.2308	1.2427	0.7058	-0.7077	-0.9354	-0.604	-1.3278	1.5976	-0.6779	-0.9656	7.9537	0.0647	4.6322	2.1228	-0.5159	-0.4366	1.5122	-0.6346	-0.2284	0.1889	6.4605	-0.7749	0.5694	-0.713	-0.771
TCGA-HF-7133-01	0		-0.0447	0.6141	1.2877	0.7446	0.7843	0.0337	2.1786	-0.8787	1.5911	0.6114	-0.5671	-0.4602	0.2823	-0.2786	-0.6309	-0.4157	0.9268	-0.5223	0.4727	-0.9219	-0.0702	0.1016	-0.4237	-0.6753	-0.311	-0.329	-0.4	0.875	-0.9038	1.1191	-0.5458	-0.1722	1.3286	-1.1506	-0.0593	0.2134	-0.1041	-0.4743	0.8051	-0.4949	0.3539	-0.8393	1.7624	-0.7108	0.2038	-0.3361	0.5411
TCGA-F1-6874-01	0	14.5	-0.7555	-1.6171	0.4604	0.3657	-0.3369	-0.2487	0.1227	0.8495	-0.6079	-0.1053	0.2085	-0.0142	3.5366	1.2833	0.6851	1.4786	1.4082	-0.4985	-0.397	-0.6792	-0.1173	1.3229	0.3492	0.7735	2.6766	-0.4557	0.0097	2.1704	1.042	0.1322	1.8559	-0.2607	1.4352	-2.4658	1.2075	0.4276	0.6172	-0.1728	-0.908	0.4435	1.2188	-0.214	0.6994	1.4907	-0.3183	0.2905	2.2743
TCGA-HU-A4G8-01	0	11.8	1.0321	0.7472	5.0552	0.7444	1.7082	1.2155	2.93	-0.0475	1.5573	0.5269	0.5026	-0.9677	0.0003	-0.4502	-0.7457	-0.6659	0.9674	0.9115	0.0036	-0.3398	0.5765	0.5107	1.4614	1.7448	1.2294	-0.6382	-0.4604	-0.1076	1.0366	0.5056	-0.1255	1.6884	-0.5357	-0.3413	-0.6293	0.644	-0.3235	-0.9769	0.7466	-0.3467	-0.6334	0.899	0.8997	-0.5015	1.8053	1.0258	-0.9993
TCGA-BR-4366-01	0	0	0.6048	-1.5989	1.0014	0.2598	-1.043	0.194	2.2415	0.624	2.7719	0.5547	-0.6757	0.0184	-0.5413	-0.873	-0.1947	-0.7719	-1.2714	-0.5945	-0.0841	-0.4677	0.5762	0.5518	0.1494	0.3517	1.526	-0.1031	-0.3726	0.9519	-0.3102	-1.8716	-0.896	-0.007	-0.0432	-0.0499	1.7606	-1.0318	-0.6032	1.0001	2.1063	-0.456	0.9018	-0.625	0.1025	-0.732	3.9676	0.6255	-0.5413
TCGA-BR-8362-01	0	0.36	-0.2802	-0.2517	1.8161	-0.3262	-0.7149	0.3274	-0.1247	0.3626	-0.5211	-0.3732	-0.178	-0.6149	0.2866	2.6702	-0.4868	1.323	0.0092	-0.3204	2.2872	-0.0356	-0.7678	-0.4474	0.6851	0.5672	0.2971	-0.2898	0.1432	1.0293	-0.3935	-0.3325	0.5304	-0.6589	0.2801	-1.4644	2.6908	0.2156	-0.7178	-0.4515	-0.2331	-0.2991	1.6449	0.1061	0.1558	-0.2358	1.8608	-0.2605	0.7237
TCGA-HU-8610-01	0	0.76	-0.2882	-0.8035	0.8411	0.5388	0.0018	-0.6049	0.5093	0.7868	0.3749	0.0165	0.0465	1.7206	5.7207	1.2858	-0.0324	-0.1527	1.3779	-0.2522	-0.0649	-0.3275	0.1835	1.3996	2.0839	0.4228	1.543	-0.534	-0.7775	3.0108	1.0644	-1.1432	2.8835	2.3234	0.0979	-0.7146	0.5794	0.1698	3.7849	-0.3381	-0.4198	0.2906	1.1442	-0.4301	-0.5465	0.2532	0.229	0.6005	3.6547
TCGA-BR-7959-01	0	18.7	-0.4509	-0.5676	0.8203	0.5458	0.2328	0.0366	0.0747	1.6196	-0.2674	0.041	0.0011	1.0679	1.3361	0.9778	0.7915	1.3282	1.2529	-0.1917	-0.4417	1.3586	-0.3901	1.9654	-0.2572	0.2169	-0.2137	-0.2065	-0.6871	0.8583	-0.1598	0.1874	-0.3902	-0.0069	1.5477	-0.4418	2.427	-0.9256	-0.5715	-0.8562	0.1202	0.442	-0.284	-0.3589	0.3988	0.3481	-0.058	-0.5577	-0.6926
TCGA-HU-A4H4-01	0	17.7	1.0372	1.6946	2.2056	-0.0139	-0.151	1.119	0.1581	0.7474	0.683	-0.6128	1.5008	-0.2322	0.1934	-0.6795	-0.4609	-0.5879	0.0579	3.9271	1.8726	0.1744	-0.3032	-0.4646	0.8391	0.704	0.3478	-0.391	-0.5704	-0.3706	-0.06	0.2961	-0.0799	2.8469	-0.1007	0.0041	-0.435	0.4347	0.2072	-0.9715	2.2328	-0.411	2.6713	0.1049	-0.3612	-0.4957	0.8531	1.4823	1.2658
TCGA-D7-6526-01	0	17.2	0.4902	0.2919	1.2567	0.5777	2.5635	1.2174	0.8662	1.2399	3.5419	0.4716	0.0995	-0.4148	-0.8687	-0.5999	-0.4203	-0.8922	-0.3488	-0.6433	-0.8995	0.4575	4.5797	1.6882	-0.0539	1.4456	0.5604	-0.6725	0.4533	1.6493	0.5859	0.705	0.2682	2.0532	3.1247	-0.1719	-0.2116	-0.8822	-0.5121	0.4111	3.8747	-0.5122	0.7871	-0.6266	2.8527	-0.7521	3.9786	-0.4204	0.4254
TCGA-BR-6803-01	0	31.2	0.3118	-0.1725	-0.738	-0.2623	-0.6307	-0.6722	-0.7739	-1.0182	-0.0474	-0.7807	-0.7506	-0.8841	0.1833	0.6373	-0.4922	0.5936	-0.5236	-0.5954	-0.6754	-0.6299	-0.3126	-0.412	-0.5894	-0.8263	-0.9107	1.1372	-0.1646	-0.618	-0.4225	0.7536	0.0689	0.187	-0.4407	0.0862	0.8019	0.0109	-0.6203	-0.4727	-0.5071	-0.4098	-1.077	-1.1563	-0.0746	-0.6433	-0.0097	-0.45	-0.1832
TCGA-D7-8572-01	0	16.8	1.8495	1.5816	0.438	1.6286	1.3729	-0.0888	1.394	0.7518	2.5011	2.1913	0.1794	0.8911	0.8079	1.7729	1.6495	1.5688	0.3378	-0.3591	0.7965	0.5563	0.334	2.7834	0.3371	2.2697	0.4735	-0.4333	-0.7184	1.6366	0.0416	-0.3968	0.838	-0.4419	2.4622	1.1594	0.8737	-0.1878	0.1557	0.6978	1.0147	1.6796	1.0087	-0.2381	1.0983	3.7808	-0.3139	0.0963	-0.4443
TCGA-BR-6801-01	0	21.1	-0.7316	-0.132	-0.3606	-0.3962	2.2964	1.4609	-0.9737	0.7724	0.3067	-0.4599	-0.5021	0.8908	-0.1174	-0.0048	0.3937	0.0747	0.3884	-0.5367	0.1432	-0.4481	0.6267	-0.7036	-1.1701	-0.5055	0.3699	-0.5606	0.4674	-0.1972	0.5659	1.9824	-0.5864	1.2186	1.7093	1.806	-0.8223	1.6903	-0.7348	1.4322	-0.4021	0.5117	1.3871	-0.7798	-0.8242	0.2613	1.6648	-0.4518	2.3827
TCGA-CG-4474-01	0	0	0.0214	0.5803	0.8089	1.203	0.3511	0.1621	1.0245	0.4565	-0.097	0.859	-0.0825	0.3884	-0.074	0.0432	-0.0955	0.9031	-0.4023	-0.5669	0.8215	-0.1757	0.5315	0.6442	1.16	0.4763	0.619	-0.1768	-0.2394	0.3001	-0.7687	0.4146	-0.2643	-0.9071	-0.5086	0.0044	-0.0717	-0.8265	0.2208	0.425	0.5253	-0.0671	1.1034	-0.7824	0.3758	1.2401	-0.1929	-0.5344	1.2447
TCGA-BR-8486-01	0	20.2	-0.1353	-0.5261	0.1768	1.0002	3.2325	2.4783	0.7916	0.4828	-0.3879	-0.5925	0.3777	-0.4791	2.9004	1.5871	0.7658	0.8018	0.0136	-0.6081	-0.2855	0.0887	0.1059	1.0999	-0.3757	-0.43	1.5552	-0.5285	-0.0193	4.6643	0.5652	0.0292	1.5202	-0.4075	1.5313	0.7269	-0.2757	0.9461	-0.5191	-0.7711	1.1289	0.0703	0.2165	-0.1479	0.3779	-0.1763	2.6937	-0.2872	1.5338
TCGA-BR-A4QI-01	0	13.6	-0.405	0.8454	1.9161	-0.009	0.2341	1.3637	0.5426	1.4702	2.7017	-0.2176	0.1454	-0.6303	-0.7456	-0.9825	-0.1348	-0.906	1.7175	1.889	1.7807	1.8191	4.8158	0.6808	-0.0017	0.0627	0.6986	-0.65	-0.1214	-0.7316	-0.7694	1.5266	0.0116	-0.6517	3.3121	4.6918	0.2519	0.1977	-0.666	-0.0883	0.3414	-0.5234	-0.5981	2.5449	-0.4065	-0.7661	0.7836	-0.6377	-2.5039
TCGA-FP-7998-01	0	22.3	-0.7047	-0.3403	1.0867	0.176	-0.3434	-0.0158	0.3297	0.2525	0.3538	-0.1706	-0.7949	0.186	0.3407	0.3934	-0.4273	0.4084	1.5694	2.2957	0.8952	-0.3026	-0.3225	0.5083	-0.1161	-0.5508	-0.2044	-0.3887	-0.5432	-0.7805	-0.1858	-1.0242	-0.1167	-0.1356	-0.1704	-0.2591	0.0452	0.7042	-0.3239	-0.8993	-0.8157	-0.4393	-0.5306	0.0804	-0.1999	0.6674	-0.4315	-0.318	-0.4604
TCGA-D7-6519-01	0	20.5	1.4572	0.7614	-0.7351	1.054	0.0689	-0.0516	-0.3799	0.1398	2.7931	-1.0872	0.3891	-0.1603	-0.7574	-0.7052	1.2582	-0.6751	3.3107	-0.6182	-0.3736	1.1383	1.4333	-0.3554	-0.0905	-0.1457	1.4406	-0.2745	0.4388	-0.0228	-0.733	3.0777	-0.6565	1.3191	-0.0328	2.6269	-0.2429	4.066	-0.8529	-0.8029	0.2038	-0.0377	2.0532	-0.547	-0.3991	-0.3303	0.4581	-0.3718	0.2362
TCGA-BR-8484-01	0	0.72	-0.7006	-0.2408	0.9871	0.6446	-0.3549	0.7568	0.7661	-0.3173	1.4852	-0.2591	0.1276	-0.4643	-0.4192	0.0336	-0.3901	0.0974	0.4567	0.6307	0.4132	0.3965	-0.1178	0.8253	-0.4709	-0.4345	0.6586	-0.4122	-0.4828	-0.4012	0.2408	-0.6065	-0.4289	-0.3072	-0.6035	-0.6221	0.1509	0.5424	-0.3427	-0.5112	0.9305	-0.5451	3.102	0.0572	0.8977	-0.3941	-0.0012	-0.2523	0.4592
TCGA-CG-4475-01	0	23	-1.2773	-0.8912	1.6923	-0.5317	-0.3542	0.747	0.3105	2.4463	1.9306	-0.0101	0.2858	0.9939	1.465	-0.1995	0.1675	0.1029	-0.4195	-0.6876	-0.1491	-0.2322	0.2406	0.8373	-0.1664	-0.4269	-0.3626	-0.4356	0.8052	0.81	-0.8367	-1.163	-0.3915	0.0378	1.4532	-0.8721	2.8511	0.7132	0.9877	0.7507	0.1092	-0.0255	1.2796	-0.3861	0.1416	0.5464	7.4882	0.2555	-1.3878
TCGA-BR-4292-01	0	0	0.5199	0.3011	2.6974	0.5102	1.2812	0.8793	1.0226	-0.5063	0.7681	0.2657	2.2984	-0.8082	-0.6121	-1.0461	0.0446	-0.9169	-0.3765	-0.4256	-0.3265	-0.9987	2.1298	-1.1039	0.6898	1.8472	0.8215	-0.6102	-0.1873	-0.2411	0.0212	0.241	0.5092	-0.3973	0.0038	-0.5255	-1.2014	0.4383	0.0004	1.3676	0.0954	-0.5944	0.5252	0.0484	0.4565	-0.5855	3.7255	1.7084	-0.9854
TCGA-BR-6563-01	0	39.1	-1.3271	-0.7231	-0.8478	-0.9986	-0.6283	-0.6368	-0.9127	-0.7339	-0.9911	-0.8486	-0.9847	-0.1918	-0.5214	0.3796	-0.1216	1.1175	-0.7386	-0.483	-0.2626	-0.1862	-0.8967	-0.9019	-1.2037	-0.9576	-0.805	0.1152	-0.3776	-0.2406	-0.0689	-0.5557	-0.2117	-0.4047	-0.8166	-0.0746	-0.3126	-0.0124	-0.0938	-0.4843	-0.9276	0.4096	-0.5731	-0.2123	-1.0117	0.0761	-0.1158	-0.5085	-1.037
TCGA-BR-8297-01	0	7.39	0.6225	-0.9548	0.6704	-0.7941	-0.8284	-0.387	-0.4218	0.2807	0.5596	-0.7564	-0.0847	-1.0112	0.2525	-0.3361	-0.7291	-0.2156	-1.0487	-0.5243	-0.6592	-0.8865	-0.4228	-0.371	-0.4443	-0.5078	-0.1761	-0.3516	-0.5196	-0.6041	-0.2849	-0.4683	-0.6964	0.058	-0.0744	-0.3595	3.511	-0.3174	-0.7868	-0.6763	-0.41	-0.6107	-0.2437	-0.391	0.0577	-0.8886	1.0348	-0.6889	-0.8105
TCGA-HU-A4GU-01	0	6.24	0.792	-1.0406	1.6681	0.7302	1.249	1.8343	1.2725	4.4156	-0.3775	-0.1917	0.1733	0.0908	-0.7559	-0.7503	-0.508	-0.7877	0.2713	-0.6286	0.7742	-0.0441	0.5109	-0.6086	0.609	0.7957	0.6437	-0.7387	0.2495	0.8372	4.1238	-0.8205	-0.4773	0.2035	1.464	-1.8179	-1.0081	0.8868	-0.5394	2.1927	1.11	0.0097	-0.2667	-0.1101	0.0511	-0.2407	0.8602	0.6252	0.073
TCGA-BR-8381-01	0	0.26	-0.237	0.6619	1.2852	0.3242	0.0244	-0.3093	0.8796	0.4688	4.4609	0.1719	0.3728	0.7233	-0.2043	-0.3286	-0.0389	0.4507	0.3197	0.9317	2.9032	0.3769	0.0348	2.1594	0.3614	-0.3237	0.0707	-0.4832	-0.7722	-0.9809	-0.2844	-0.1446	-0.5892	-0.1299	-0.8372	0.2673	-0.4674	-0.1213	-0.1587	-0.8908	2.169	-0.0386	-1.2608	0.6292	2.1522	0.6249	1.5502	-0.4486	0.4498
TCGA-HU-A4HD-01	0	27.4	1.0101	-0.548	1.4435	0.4528	2.2476	1.6717	0.8596	0.1566	3.7369	0.457	0.5036	-0.2913	-0.4492	-0.0373	0.0493	-0.4982	-0.2539	-0.3058	-0.1938	1.2535	1.5934	0.1099	-1.1363	-0.0081	0.224	-0.4196	-0.3462	0.3581	1.0006	-0.2483	0.2013	0.3171	1.6727	-0.468	0.0822	1.2341	-0.6113	0.3585	2.5985	-0.3282	0.7972	0.1915	0.817	-0.521	3.7739	-0.1751	-0.2276
TCGA-CG-4438-01	0	54	0.3569	-0.2965	2.6525	0.3933	0.7117	1.458	1.8798	1.1418	1.9269	1.2063	0.2688	-0.2532	-0.7848	-0.872	-1.0548	-0.6997	-0.6455	1.1323	0.3172	0.1108	0.0535	2.1218	0.9062	1.4583	0.152	-0.2766	-0.3985	0.7575	0.0805	-1.2058	-0.5892	2.0999	1.4054	-0.4616	1.3277	-0.547	0.2618	1.3827	1.2397	-0.6776	0.5915	1.0331	1.9887	-0.365	6.3668	-0.4238	-1.5752
TCGA-D7-8579-01	0	20.9	-0.7921	-0.8527	0.7217	-0.269	-0.5965	-0.6196	-0.1904	0.6743	-0.2769	0.0879	-0.2727	-0.6877	0.033	1.628	0.0876	0.7704	-0.1633	-0.3724	-0.7119	0.5487	-0.2858	0.1776	-1.1875	-0.1226	0.1169	-0.5221	-0.2564	-0.6953	0.1554	-1.3309	-0.068	-0.8178	0.0064	-0.4651	0.6969	0.766	0.3548	-0.6521	0.7479	-0.4023	-0.3459	-0.8519	-0.2723	-0.445	0.2908	0.6694	0.4384
TCGA-CG-4443-01	0	30	0.375	-1.1622	4.0068	-0.25	0.9701	2.4006	0.8626	-0.7326	1.3146	0.5736	-0.1599	3.4856	0.5409	-0.1035	-0.7692	-0.2397	-0.8735	-0.7096	-0.2435	-0.3052	2.8198	0.0804	0.2524	1.4173	1.0997	-0.5482	0.4789	2.0765	2.9827	0.887	0.5023	-0.7225	-1.1602	2.3468	-1.1017	4.904	-0.9611	2.9533	1.3793	-0.5848	1.6493	0.2647	0.3526	-0.6968	3.3536	-0.7334	-0.4726
TCGA-D7-6522-01	0	18.6	0.0839	0.4235	-1.3951	-0.6414	-0.4803	-0.6686	-1.2743	-1.2637	-0.2699	-0.9541	-0.8426	-0.2991	-0.466	0.6746	0.7283	1.9181	0.4235	0.2083	-0.2773	-0.4295	-0.635	-0.4652	-0.9406	-0.9779	-1.2387	3.6485	0.063	-0.7103	-1.0732	0.3295	0.4985	0.3319	-0.923	1.039	-0.8213	0.4255	0.7306	-0.3848	-0.9118	0.8396	-0.8424	-0.9656	-0.9087	2.0659	-1.5609	-0.0145	1.2182
TCGA-BR-4255-01	0	0	-0.927	0.6096	0.6516	-0.7675	-0.9551	0.0866	0.277	0.2049	-0.007	-0.3416	-0.0101	0.5703	0.2625	0.1334	-0.3487	1.5056	-1.1379	-0.3977	-0.603	-0.6895	-1.0242	0.7419	-0.3941	-0.0441	-1.2657	0.5296	-0.4935	0.23	-0.2282	-0.6648	-0.2833	0.8762	0.7109	2.6971	1.205	-0.8197	-0.7528	-0.4992	0.2988	0.0541	0.6468	-0.3434	1.5155	0.3725	2.1402	-0.7016	-0.8532
TCGA-CG-5722-01	0	0.99	-0.8992	-1.3691	-1.5397	-1.0324	-1.3388	-1.1997	-1.1621	-1.513	-1.57	-1.0774	-1.19	-0.9743	-0.9571	-1.1437	-1.2556	-1.083	-0.6543	-0.6408	-0.8989	-0.9395	-1.2721	-1.0809	-1.333	-1.2419	-1.2087	1.1522	0.9343	-0.7159	-0.3112	-0.4317	-0.8459	-0.6833	-0.3576	-0.2376	-1.3234	-0.1979	-0.8071	1.3282	-1.2793	-0.7374	-1.4967	-1.3982	-1.1185	-1.0152	-2.0863	-0.6038	-0.1846
TCGA-HU-A4GP-01	0	8.97	1.3372	-1.204	0.6555	-0.7373	-1.536	-1.4373	-0.5846	0.27	-0.5008	-0.9826	-1.0413	-1.7035	-0.0078	-0.8891	-1.2149	-0.6442	-1.3461	-0.5094	-0.6454	-1.0838	-0.9241	-0.6531	-0.5361	-1.1956	-0.2515	0.9959	-0.5216	-0.6269	-1.2761	-0.4708	-0.976	-0.9378	-0.873	-0.8117	-0.8165	-0.4179	-0.8852	-0.244	-0.9365	-0.7124	-0.5619	-1.368	-0.3674	-1.0464	0.1852	-0.6616	-0.8584
TCGA-BR-8286-01	0	12.9	-0.1029	0.7017	1.0154	-0.229	0.2772	0.1761	1.3303	0.5437	2.3921	0.571	-0.3978	0.5766	-0.0455	-0.5504	-0.2612	-0.3734	-0.3582	0.3706	0.6939	-0.0968	0.3798	-0.6536	1.0067	0.0159	0.4085	-0.5042	-0.4742	0.4743	2.1117	-0.1871	-0.1981	-0.1212	1.2751	-0.1795	-0.1903	-0.5902	-0.2017	-0.6898	0.6159	-0.421	0.5901	0.7657	2.0593	-0.7601	-0.4608	-0.3648	-0.0262
TCGA-BR-8588-01	0	12.8	0.0041	-0.3226	-0.2035	-0.2724	-0.0977	-0.1341	0.7673	-0.2991	2.0817	0.2595	0.222	0.3168	0.6085	0.1848	-0.2116	0.1908	-0.0233	-0.5765	-0.0833	0.054	-0.2493	0.3718	0.2167	-0.1292	0.0869	-0.0581	-0.442	-0.3075	0.7649	-0.4477	0.0593	-0.3421	-0.7142	-0.6585	-0.0841	-0.2692	0.8415	-0.7584	1.0232	0.6376	0.9845	-0.0877	1.1979	0.7077	0.5463	-0.0466	0.1641
TCGA-CG-4476-01	0	0	-0.4534	-0.5844	0.0921	-0.0229	-0.6885	0.1563	0.9448	0.4025	0.4306	-0.0371	-0.9719	1.0382	-0.3215	-0.4428	-0.5947	0.5653	-1.0599	-0.677	0.933	-0.7252	-0.8222	0.4258	0.0182	0.4435	-0.0253	0.7125	-0.3048	1.0017	1.4279	-1.3163	-0.468	-0.5053	-0.724	-1.0629	0.5745	0.4347	-0.231	0.407	0.3203	-0.2804	2.3067	-0.3652	1.3829	-0.2449	1.3904	0.063	-0.3459
TCGA-CD-5799-01	0	3.25	-0.4627	1.2624	-0.8544	0.4555	1.9771	0.7371	-0.6084	-0.4663	-0.4824	-0.6686	0.505	-0.4826	-0.0569	-0.4022	0.515	-0.638	0.3268	-0.0265	-0.5907	-0.2862	-0.2995	-1.202	-0.3967	-0.459	-0.8075	-0.5988	2.3567	0.0232	0.3583	2.1342	-0.3114	2.0521	-0.0376	0.464	-0.2264	0.5489	-0.3122	1.7084	0.9117	0.7861	0.4976	0.2032	0.0924	-0.4752	-0.191	-0.4235	2.3363
TCGA-HF-7136-01	0		4.1275	1.7285	0.1994	0.2642	0.0429	-0.3344	1.6528	1.0305	4.8934	1.4585	1.579	0.3704	0.7817	1.213	0.9965	-0.191	0.7636	-0.4604	-0.3414	0.0296	-0.6762	4.1458	0.5082	1.4423	0.1463	-0.4834	-0.0878	2.0333	-0.2037	-0.7365	-0.5336	-0.2105	9.0352	-0.8481	1.7041	4.7254	-0.8937	-0.7729	0.6857	0.1725	2.6019	-0.4836	2.9625	-0.1933	1.018	-0.4723	0.3099
TCGA-HU-A4GN-01	0	30	0.5816	-1.2157	-0.8249	-1.2376	-1.7443	-1.468	-1.2817	-0.0573	-1.4509	-1.1984	-1.0578	-1.5925	-0.5043	-1.2633	-1.1701	-0.9496	-1.1492	-0.6042	-0.8239	-1.0536	-1.5559	-1.0542	-1.0125	-1.7141	-0.9025	0.6842	0.8053	-0.6005	-1.3056	-0.0088	-1.2716	-0.9606	-0.4427	-0.9506	0.0269	0.7305	-0.6689	2.103	-0.9951	-0.7248	-1.0248	-1.5158	-1.0494	-1.0885	-0.8227	-0.6947	-1.5394
TCGA-D7-8574-01	0	17.2	0.6394	-0.9851	-0.4147	-0.1589	-1.0112	-0.5816	-0.5369	-0.0748	0.562	0.0117	-1.0587	0.502	-0.437	0.2788	-0.1162	2.2368	-0.2386	-0.4994	0.0627	0.8536	-0.0184	0.0564	-0.3611	-0.5599	4.1575	-0.4615	-0.6848	-0.4488	0.2584	-1.5482	0.4485	-0.4392	-0.7209	0.0274	-0.3904	1.5124	0.378	-0.4664	-0.8019	0.8061	0.2773	-0.301	-0.5889	-0.1874	-0.555	-0.2041	-0.3601
TCGA-CG-4437-01	0	8.05	0.6888	0.8392	-0.4714	-0.1968	0.7905	0.1364	-0.5852	-0.8232	-0.7458	-1.3955	-0.0557	-0.677	-0.4529	-0.2007	0.1521	-0.1781	2.176	0.2602	-0.3377	-0.6774	0.8417	0.7661	-0.3735	-0.77	-0.4897	-0.3166	0.028	-0.704	0.2782	6.6788	0.2113	3.1019	-0.2127	0.1204	-0.9541	-0.0556	0.4365	0.9577	0.3502	0.3975	1.819	-0.4813	1.5625	0.5369	-0.5109	0.5246	0.0179
TCGA-HU-A4G2-01	0	24.3	0.0831	-0.0278	1.7438	-0.3677	0.2508	0.408	-0.0972	0.2678	-0.3466	0.096	0.6794	-0.3389	3.1308	-0.2134	0.1612	-0.419	-0.9834	0.5881	-0.6338	1.3145	-0.9031	-1.3086	-0.0536	-0.2457	-0.8751	-0.5151	-0.7136	1.5714	-0.5937	0.0146	0.1746	-0.4768	1.0806	0.1334	0.4868	-1.6821	-0.4839	-0.9925	0.6428	-0.3518	-1.6527	-0.0498	-0.0112	-0.6637	1.5229	-0.6433	-0.3872
TCGA-BR-8592-01	0	0.2	-0.0768	-0.7531	-0.1336	-0.4973	-0.8194	-1.021	-0.453	-0.0653	-0.4187	-0.2281	-0.743	-0.5987	0.7739	0.8476	-0.3563	0.9064	-0.6685	-0.5627	-0.6381	0.0766	-0.3662	0.0789	-0.2016	-0.6903	0.948	0.0699	-0.4737	-0.5647	-0.8724	-1.0183	-0.2163	-0.886	-0.3106	-0.5365	1.8176	0.1706	-0.6819	-0.5875	-0.3332	-0.1994	-0.4159	-0.9547	-0.5519	-0.4982	-0.2214	-0.579	-0.2078
TCGA-BR-7715-01	0	15.4	-1.1209	-1.1804	-0.8804	-1.177	-1.0135	-1.1179	-1.2521	-1.1926	-1.6887	-1.233	-0.9979	-1.1962	-1.1641	-1.2178	-1.311	-1.0975	-0.6395	-0.4348	-0.3608	-0.9081	-0.6891	-0.7459	-1.2751	-0.9865	0.4771	1.4753	-0.2068	-1.3014	-0.805	-0.5921	-0.3353	0.08	-1.2592	0.2979	-1.1495	-1.6487	1.6653	-0.3546	-1.1713	-0.7566	-1.0903	-0.7521	-1.5166	-1.0695	-1.4031	-0.394	-0.7489
TCGA-D7-5578-01	0	12.7	0.8296	0.3542	0.1861	2.1689	0.8994	0.319	0.0271	-1.0449	0.7247	-1.4585	-0.4577	-0.6215	0.2211	-0.0572	-0.1615	0.0452	-0.5348	-0.2324	-0.5271	-0.13	0.7455	-0.2888	-0.8372	-0.8968	-0.3975	-0.3567	0.3724	1.8209	0.5672	4.8511	0.5497	-0.3533	0.0207	3.3609	-0.8791	0.156	-0.3522	-0.5687	0.3816	-0.3354	-1.3175	-0.9137	0.936	-0.3537	0.7813	-0.4742	4.4024
TCGA-FP-8211-01	0	13.6	-0.839	0.9343	-0.3518	-0.3287	0.8697	0.3835	-0.1875	0.9727	-0.2493	-0.3212	-0.3324	0.0091	-0.6595	1.246	-0.9147	-0.8504	0.4641	0.9192	-0.0794	0.187	-0.1116	0.4408	-0.3217	-0.039	-0.4031	-0.6306	-0.1367	0.309	0.6395	1.6003	-0.2783	-0.1382	-0.6262	-1.1651	-0.0444	-0.2801	-0.6512	0.0108	3.7271	-0.5878	2.9579	0.3873	0.6165	-0.6497	0.2813	-0.449	-0.0489
TCGA-CD-8530-01	0	0.16	-0.6726	-0.8058	-0.2378	0.1053	0.5382	-0.0697	-0.1519	1.2085	0.696	-0.4336	-0.3926	-0.2611	1.8485	0.9154	0.1786	1.057	-0.2559	-0.6282	-0.5179	-0.0203	-0.3224	0.5056	-0.4359	0.0052	0.4464	-0.3479	-0.5756	0.784	-0.3713	1.1033	0.0212	-0.4656	0.6243	0.5846	2.2199	0.1473	-0.3108	-0.7385	3.3628	-0.3902	0.2565	-0.6375	0.7291	-0.3477	1.0134	-0.473	-0.6802
TCGA-BR-A4J9-01	0	0.46	-0.1097	-1.3599	-0.0655	-0.9775	-1.3127	-1.2968	-1.0602	-0.2418	-0.3408	-0.559	-1.0981	-1.3075	0.624	-0.4672	-0.91	-0.7142	-1.0336	-0.4875	-0.7359	-0.7893	-1.2383	0.1025	-0.4002	-1.132	-0.5797	-0.4271	-0.7028	-1.1567	-0.8827	-0.6314	-0.9834	-0.9305	-0.2563	-1.1656	4.0796	-0.8856	-0.6375	-0.8351	-0.3132	-0.6168	-0.5377	-1.2643	-0.6161	-0.9246	0.3646	-0.679	-1.6229
TCGA-HU-A4GX-01	0	10.2	0.1227	-0.5321	1.5888	0.0737	2.4104	0.6687	-0.237	1.4522	-0.4251	-0.9947	0.133	-1.1299	-0.8449	-1.0821	-0.5779	-1.0284	0.2135	1.0577	0.5018	0.0166	0.6151	-0.2915	-0.0946	0.014	1.2301	-0.5178	-0.1733	-1.0081	1.6155	0.5781	-0.2246	1.6307	-0.5097	-0.2312	-0.8966	-0.3714	-0.5047	-0.5399	2.6832	-0.6463	0.0376	0.0757	-0.3808	-0.7348	0.1186	0.1005	1.1377
TCGA-BR-8361-01	0	19.5	-0.1638	0.8422	1.5223	2.6768	3.502	1.861	1.1145	-0.6825	1.8151	1.0513	0.5329	-1.3289	0.1518	-0.1353	-0.9021	-0.2195	1.3565	0.369	-0.3144	-0.4213	1.3956	0.1571	0.9627	1.2256	1.888	-0.6801	-0.63	-0.8171	-0.6391	0.1127	-0.2153	-0.8043	0.298	-0.0128	-1.1599	-0.4326	-0.2764	-0.6873	0.8315	-0.5731	0.6981	0.5843	0.303	-0.4253	-0.3582	-0.1677	0.6903
TCGA-BR-4253-01	0	0	0.2028	1.0854	4.0435	1.0652	0.8273	2.5989	2.1269	1.2557	0.4804	0.9166	0.7494	0.0527	-0.1274	-0.9893	-0.566	-0.6487	-0.615	3.826	7.664	-0.8078	0.1997	1.1425	1.8514	1.6281	0.287	-0.1928	-0.712	0.5747	-0.6861	-0.0623	-0.507	-0.485	1.8814	-0.3024	0.3287	-0.4962	2.4292	-0.9438	0.2917	-0.6026	-0.1415	1.314	0.9468	-0.2795	2.4816	0.3412	-0.6574
TCGA-CG-4301-01	0	3.02	-1.2906	-0.4593	0.579	-0.8101	-0.983	-0.1127	0.3584	3.1394	-0.3263	-0.2106	-0.0072	1.3217	0.2025	-0.4649	-0.5604	-0.1707	-1.1889	-0.6496	0.4966	0.37	-0.6114	1.4464	0.536	-0.163	-0.2092	-0.0529	-0.1204	1.5199	-0.0226	-1.1331	-0.1192	-0.1181	0.6115	-1.6841	0.4994	-0.8848	0.0771	-0.5629	0.0277	-0.2363	0.0737	0.3011	-0.4593	0.3209	7.7423	-0.2773	-1.885
TCGA-CD-5803-01	0	0.07	-0.006	0.8989	0.0112	0.0671	1.0077	-0.4505	-0.433	-0.5256	2.03	-0.5989	-0.7218	0.3086	1.225	0.5208	0.8776	1.9451	0.7446	3.1845	0.0356	-0.3931	-0.0321	0.6498	-0.261	-0.3771	-0.6928	-0.1065	-0.5103	-0.0327	-0.0046	1.0306	0.0392	2.7737	-0.3882	2.3945	0.7797	0.7041	-0.0453	-0.5981	-0.4115	1.0931	-0.0569	-0.6871	-0.6141	2.276	-0.7046	-0.3244	0.5833
TCGA-CG-4305-01	0	15.9	-0.4977	0.4454	2.2344	0.7534	0.4225	0.6926	0.6333	1.2736	0.4645	0.8864	-0.1422	0.7115	-0.5045	-0.0872	2.8292	0.8767	-0.8061	-0.5447	0.7222	-0.7308	0.3096	0.7652	1.1691	0.3968	2.4374	-0.1084	0.0402	-0.2286	-0.3424	-0.6607	0.5222	-0.1486	0.0932	-0.3779	0.2344	-0.6193	-0.0122	1.0564	1.2178	-0.0609	2.6162	0.7614	1.1413	2.0896	3.4276	-0.3437	1.2739
TCGA-CG-5720-01	1	0.99	-0.218	-1.2214	-1.7584	-1.2248	-0.5578	-1.0275	-1.5591	-1.5058	-1.8466	-1.2979	-1.14	-1.277	-1.1299	-1.2006	-1.2625	-1.1239	-0.522	-0.5809	-0.8983	-0.9514	-1.0553	-1.351	-1.5519	-1.0046	-1.0008	0.2055	2.4433	-0.9883	-0.4078	-0.753	-0.8419	-0.6837	-0.495	-0.3306	-1.3816	0.2154	-0.6271	0.9235	-0.5654	-0.725	-1.3757	-1.3638	-1.6518	-1.0417	-2.2073	-0.6194	0.7815
TCGA-BR-A4CS-01	1	1.48	-1.468	0.1454	1.3089	-0.8625	0.2862	0.2419	-1.1499	-0.0285	0.2869	-0.8849	1.0367	-0.9029	0.5403	0.1495	-0.2369	0.0211	-0.9648	-0.6939	-0.7768	1.2831	2.3368	0.8746	-0.7951	-0.6123	-0.2626	-0.5957	1.7564	-0.153	-0.6425	0.2172	1.4585	0.7718	0.1161	-0.1122	0.2445	0.0212	0.9061	-0.0337	1.66	0.111	-0.464	3.6251	-0.3675	-0.5892	2.5546	-0.4305	-1.8171
TCGA-IN-8663-01	1	3.38	-2.0107	-1.645	-0.8816	-1.667	-1.4779	-1.2091	-1.429	-0.4362	-1.03	-1.0288	-1.1148	-1.5276	-1.2409	0.2059	-0.9455	-1.3413	-1.2838	-0.7021	-1.0209	-1.0067	-1.2142	-2.1968	-1.4335	-1.1387	-1.1151	4.6386	0.2779	-1.7426	-1.5095	-1.823	-1.5461	-0.8601	-1.4044	-1.4064	-1.454	-1.9252	-0.9498	0.114	-1.5549	-0.7949	-1.2018	-1.048	-1.898	-1.153	-0.9033	-0.3868	-0.7207
TCGA-FP-8210-01	1	5.03	0.622	-0.2629	0.2161	-0.2963	-0.6645	-1.047	-0.2874	0.293	0.9764	-0.3015	-0.9021	0.6617	-0.3363	1.1526	0.2035	1.5514	-0.0104	-0.1438	-0.0208	-0.0727	-0.517	0.2084	-0.2638	-0.0894	0.1195	0.0606	-0.6492	-1.0697	-0.439	-1.2022	0.3753	-0.0592	-0.5222	-0.3799	0.7827	0.0668	-0.0655	-0.5147	-0.9295	0.4443	0.398	-0.1504	-0.0863	0.1386	-0.5584	0.0765	-0.2975
TCGA-BR-A453-01	1	6.08	-0.9014	-0.1492	-0.3753	-1.2128	-1.577	-1.3878	-1.259	-0.0935	-1.0253	-0.8864	-0.9631	-1.1476	0.4364	-0.1394	0.3378	-0.1153	-1.1132	-0.5981	-0.6752	-0.4694	-1.0371	-0.622	-0.8204	-1.4687	-0.7216	0.6335	-0.4058	-1.284	-1.2853	-0.4234	-0.6581	-0.5277	-0.9252	-0.3097	0.2991	-0.9737	-0.7469	-0.7607	-0.8148	0.4823	-1.5029	-1.2821	-0.9981	-0.4701	-0.1342	-0.5836	-1.32
TCGA-EQ-8122-01	1	7.98	0.7876	1.9568	0.6299	-0.3058	-0.4518	0.7527	1.0173	1.3542	1.5177	0.5697	1.079	-0.0443	0.8529	0.4813	0.9041	-0.0266	-0.1155	-0.5973	-0.5311	2.5571	2.1851	0.8591	0.8052	0.9489	-0.2222	-0.4801	1.9181	0.9267	0.6275	-0.6549	1.4715	1.1596	1.5678	0.1867	0.6965	-0.0958	-0.5376	0.9253	2.4339	-0.039	-0.6213	0.9842	2.4002	-0.2791	1.6021	-0.0717	1.0293
TCGA-BR-8284-01	1	8.05	1.1057	0.4605	1.0967	0.1006	-0.0106	-0.0733	0.6001	0.0832	0.6908	-0.0069	0.5064	-0.3874	0.6941	0.4887	-0.2455	0.5586	0.1516	-0.4936	-0.031	-0.1424	0.6109	-0.5415	0.2002	-0.0221	-0.3679	-0.2864	-0.1607	-0.0015	-0.4949	0.1494	-0.3849	-0.0087	-0.3496	0.2404	0.851	-0.6087	-0.3633	-0.8427	0.7483	-0.0946	1.8207	0.1696	0.2717	0.9521	-0.5262	-0.449	5.4324
TCGA-BR-8687-01	1	8.21	-0.5008	-1.0015	0.4465	-0.6042	0.9256	-0.1579	-0.4258	-0.8021	0.4326	-0.2016	-0.7264	0.3785	-0.5694	-0.1589	-0.6437	-0.0998	-0.535	-0.7014	-0.647	-0.282	-0.2097	0.0954	-0.9273	-0.5699	-0.6253	-0.2813	-0.2817	0.5232	-0.1439	-1.2808	-0.6744	-0.3753	0.0318	-1.2921	-0.0093	1.2694	-0.8402	-0.3392	-0.0537	-0.3511	-0.2029	-0.4511	-1.4409	-0.5734	0.3766	-0.6292	-0.445
TCGA-CG-4465-01	1	9	-0.383	0.2889	1.4577	0.139	0.2112	0.8526	1.3255	0.3887	0.0453	1.234	1.2898	-0.6616	-0.3376	-0.5835	0.8024	0.0192	-0.3354	-0.0748	0.0048	-0.7063	-0.2035	1.6034	1.3767	1.7766	-0.4898	-0.3524	-0.408	0.2448	-0.7795	-0.4261	-0.2779	-0.4877	0.2146	-0.449	-0.0704	-0.9735	0.5447	0.1781	0.915	0.0326	2.4847	0.0191	-0.1305	0.6133	1.0197	-0.666	-0.7868
TCGA-BR-6565-01	1	9.17	0.3694	1.1131	-0.1949	2.418	1.2274	1.3645	0.9444	0.5575	1.2727	0.6731	0.1049	-0.4662	-0.4408	-0.0747	0.0416	-0.0139	-0.4057	0.8684	0.5187	-0.0262	10.7911	1.214	-0.2753	-0.3667	-0.257	-0.2746	-0.6244	0.7409	0.2966	-0.7891	0.6667	1.1635	2.2916	0.5094	0.2099	-0.7087	-0.3747	0.8422	-0.1858	0.1029	0.8866	0.0157	0.9637	1.6753	1.0134	-0.5135	3.4573
TCGA-BR-8080-01	1	9.59	-0.462	-0.5738	0.7666	0.868	-0.7373	0.1356	0.0946	0.7047	0.4701	0.0592	-0.8257	0.1847	1.3211	0.7712	-0.1607	0.955	-0.28	-0.5785	-0.4302	0.2292	-0.5246	0.1622	0.7901	-0.0237	0.1146	-0.1947	-0.7078	0.3088	-0.0282	-0.3215	-0.138	-0.1614	-0.0533	-0.6167	1.0902	-0.5111	-0.242	-0.4627	-0.188	-0.1499	-0.5836	-0.394	-0.456	-0.2078	2.4345	-0.4561	0.2387
TCGA-BR-6455-01	1	13.9	3.6121	3.809	1.0573	2.166	1.2174	1.0979	1.2576	-0.9762	1.1644	1.378	1.847	5.9866	-0.2982	-0.3111	-0.182	-0.2483	-0.1401	-0.2861	-0.5501	1.8141	0.8473	0.3275	0.3488	0.5804	-0.4347	-0.4735	-0.7329	-0.6386	0.5902	1.1476	-0.6694	-0.7188	2.2711	2.7771	-0.238	2.0675	-0.6802	-0.9015	0.7733	-0.4199	-1.3889	0.3376	1.3571	-0.1993	1.6429	-0.1984	0.6852
TCGA-CG-4441-01	1	14	1.0832	0.6387	-0.4974	0.5076	0.2539	0.0777	0.2658	-0.8834	0.4222	0.2869	0.0221	-0.2853	0.3416	0.7086	1.2891	1.0093	1.298	-0.4484	-0.2255	-0.0236	0.1168	0.5834	-1.1759	-0.225	0.5229	-0.5356	2.3916	0.3555	1.7887	-0.1831	0.9738	0.6978	0.5681	0.3229	0.5556	2.9573	0.7238	3.3551	-0.8935	0.7752	-1.1762	-0.8729	0.6945	1.841	0.0863	0.8183	1.7712
TCGA-D7-8576-01	1	14.7	-0.0136	1.3338	2.0499	0.114	0.3825	0.0788	0.5566	0.2102	-0.0833	0.2353	0.4149	0.0055	0.0024	-0.1832	-0.2804	-0.2266	0.4478	-0.4728	-0.5274	-0.1354	1.8782	0.4019	-0.0083	0.3863	-0.469	-0.4768	4.2465	0.286	-0.1229	0.4571	-0.2966	0.5886	1.375	-0.8171	-0.1499	0.2072	-0.579	-0.1538	0.5023	-0.4571	0.1094	0.0114	-0.6416	-0.5523	0.5032	-0.3322	1.5504
TCGA-BR-7722-01	1	15.3	0.0554	-0.6334	-1.1485	-0.115	0.3019	-0.7344	-0.934	1.6942	1.2887	0.1661	-1.0712	-0.0521	-0.2012	0.6465	-0.7834	0.0684	0.7515	0.1619	-0.8249	0.913	0.4573	-1.2642	-1.4082	-0.533	1.3042	-0.313	-0.063	1.0459	0.7028	1.1989	-0.5104	0.9434	-0.0858	0.6412	-0.0088	1.3292	-0.7113	-0.6716	2.551	-0.451	-0.2553	-0.4039	-0.7866	-0.573	-0.5451	2.0056	-0.4525
TCGA-BR-6706-01	1	18	-0.7819	-0.3263	-0.6223	0.0425	0.1279	-0.0155	-1.115	-0.4214	-0.7381	-1.094	-0.6516	-0.1293	0.16	1.2393	0.1829	1.4306	1.143	0.6182	-0.3289	-0.4095	-0.135	-0.6999	-0.6121	-0.8208	-0.0398	-0.2602	-0.4475	-0.2006	-0.0815	-0.0357	0.1484	0.4691	1.5744	0.0225	-0.4064	0.0366	-0.2972	-0.6899	-0.6572	0.3675	-1.4664	-0.7446	-0.4863	0.7036	-0.5531	0.1643	0.1711
TCGA-BR-6458-01	1	19.3	-1.7108	-1.7267	-1.121	-1.4229	-1.4653	-1.2295	-0.98	-1.488	-1.7102	-0.8049	-1.0718	-0.4609	-1.0872	-1.198	-1.364	-1.1462	-1.0917	-0.6803	-0.907	-0.7384	-1.4281	-1.2361	-1.2392	-1.072	-1.1058	0.7045	0.8906	-0.7706	-0.535	-1.3103	-1.0369	-0.8476	-0.7645	-1.1532	-0.9425	-1.2257	-0.7353	1.0049	-1.24	-0.7368	-0.8802	-1.2946	-1.3911	-1.0699	-1.7294	-0.6875	-0.9771
TCGA-CG-5733-01	1	21.1	-2.0287	-1.8091	-1.8007	-1.8392	-1.59	-1.4843	-1.9131	-1.6634	-2.3944	-1.4405	-1.2967	-1.1701	-1.104	-1.159	-1.4123	-1.1492	-1.2398	-0.6444	-0.9203	-0.7436	-1.5568	-1.6755	-1.6172	-1.4826	-1.4253	1.3907	0.7427	-1.029	-1.0158	-1.1203	-0.9772	-0.5259	-1.167	-1.1866	-1.3646	-2.1987	-0.6033	0.3138	-1.5931	-0.6734	-1.9449	-1.4589	-2.1003	-1.0647	-2.1682	-0.6746	-1.3062
TCGA-CG-5718-01	1	36	1.1047	0.2931	-0.6687	-0.5467	1.187	-0.1155	-0.0834	-1.0533	0.0023	-0.8181	-0.2043	0.0227	-0.2557	-0.3505	-0.5398	-0.7201	0.4115	0.2782	-0.725	-0.8024	-0.3823	-1.4676	0.1113	0.411	0.634	-0.4522	1.1103	0.3238	0.328	-0.3934	0.8325	7.49	0.8528	-1.2885	-1.0472	0.4299	0.7493	0.9177	1.5304	-0.2155	-1.016	-1.3141	-0.4947	-0.7728	2.0159	0.2068	4.7686
TCGA-CG-5732-01	1	69	-0.4135	-1.1648	-0.85	-1.3494	-1.2229	-0.5987	-0.8329	-0.9149	-1.4495	-0.75	-0.1151	-0.4285	-0.9168	-0.927	-1.1633	-1.0808	-0.6249	-0.4423	-0.7905	-1.0494	-0.9573	-0.6997	-0.9329	-0.7366	-1.0337	-0.1792	4.4094	-0.4899	-0.2493	-1.5058	-0.6666	1.2314	-0.9153	-0.8997	-1.3674	3.0975	-0.2263	1.2055	-0.6757	-0.7292	-0.8937	-1.1449	-0.6335	-1.0488	-0.3774	0.4742	1.4958
TCGA-F1-6875-01	1	72.2	3.6918	-0.0769	0.4693	1.1899	-0.741	1.8781	1.0817	0.5339	1.5984	0.4082	0.8073	1.7214	-0.1381	-0.5547	-0.6764	-0.8328	0.2811	-0.5599	0.1624	1.4089	3.2774	-0.1668	0.7443	1.4335	2.2284	-0.534	0.7241	0.7584	0.1445	1.9621	0.0062	0.1835	1.5314	0.8431	-0.0616	2.9805	-0.7666	0.6514	1.138	-0.3953	0.7809	0.7513	2.3026	-0.7703	4.4682	-0.7452	1.6445
TCGA-CG-4306-01	1	1.02	-0.4316	-0.2068	2.1598	0.3943	0.3463	1.2595	1.0086	1.1316	1.1577	1.1063	-0.124	0.4991	-0.368	-0.8094	0.39	-0.1388	-0.0688	-0.1763	0.1317	-0.7076	-0.2674	1.6515	0.0629	0.9113	-0.1441	-0.3805	-0.6519	0.1742	0.5969	-0.5665	-0.4459	-0.1207	-0.5559	-0.2578	0.5144	-0.2786	2.2504	0.0963	0.8835	-0.1835	0.943	1.5354	1.1133	0.7328	0.7228	0.1566	-1.1668
TCGA-BR-A4IZ-01	1	8.97	-0.5474	0.6746	-0.051	-1.0022	-1.2181	-1.0763	-0.7148	0.3685	-0.0697	-0.7367	-0.8934	2.3578	2.1129	1.6918	4.4903	2.0557	-0.2286	-0.4169	0.5712	0.116	-1.065	-0.1583	-0.3373	-0.9699	-0.9453	0.6083	-0.7611	0.6983	-1.1356	-1.584	1.0588	0.2246	-0.5266	-0.7626	0.4461	-1.4476	-0.4421	-0.9267	-0.8627	9.3358	-0.5024	-0.1821	-0.7013	2.9792	-0.2853	-0.2518	-0.0555
TCGA-CG-4440-01	1	4.01	0.9836	2.2831	-0.0999	0.188	2.873	2.5856	1.5985	2.7599	4.0527	0.4377	2.9333	-0.6576	-0.6141	-0.8847	0.688	-0.69	-0.2992	-0.6519	0.0511	-1.0447	1.8194	1.2382	2.4843	1.9932	0.3308	0.2454	0.1793	2.2113	-0.6817	-1.124	0.1175	0.7297	5.2549	0.6014	0.0956	0.9952	0.1948	1.9476	1.5624	-0.5282	1.7943	1.0764	2.3692	-0.5284	1.8112	-0.5889	2.735
TCGA-FP-7916-01	1	14.1	-0.4008	-0.3485	0.1978	-0.5309	-0.5198	-0.6535	0.2012	0.1734	0.2863	-0.6653	-0.7364	0.856	-0.1477	0.8818	0.2365	0.5124	-0.0054	0.6656	-0.4024	0.8524	-0.7789	0.9346	0.0821	-0.6317	0.0365	-0.5394	-0.3193	-0.4143	0.3471	-1.4636	-0.0409	-0.0896	1.0821	-0.9255	0.2142	1.1894	-0.352	-0.8698	-0.4447	-0.4005	-0.1953	1.4264	0.3493	0.0888	0.3042	-0.5427	-0.6
TCGA-CG-4462-01	1	0	-1.2973	-0.2256	0.7084	-0.8619	-1.1172	-0.8324	-0.1626	1.1424	-0.0502	0.0072	-0.9835	1.9265	1.5348	1.6115	2.2775	2.844	-0.2031	-0.6398	0.0403	-0.3986	-0.7651	0.7569	0.1301	-0.3088	-0.8705	0.1913	-0.266	0.2591	-0.0065	-1.2106	0.321	-0.7458	-0.1186	-0.8747	2.7094	-0.4803	2.3699	-0.7418	-0.8814	1.003	1.327	-0.0583	-0.1081	2.6228	1.4479	-0.2801	-0.5837
TCGA-CG-4469-01	1	7.06	0.5173	0.1826	3.0483	0.8817	0.2265	4.3252	1.7424	3.7428	2.0194	2.6475	0.3598	-0.718	0.256	-0.7364	0.0391	-0.8515	-0.4833	-0.583	-0.1761	0.7434	0.3879	0.3138	2.5091	1.1801	1.9997	-0.4628	-0.5828	0.3872	1.2273	-0.4448	0.0877	-0.6627	-0.3281	-1.9368	0.5974	0.392	1.8292	-0.9592	0.9414	-0.4917	1.5298	0.3815	0.7648	-0.6135	2.3984	0.4788	-0.0263
TCGA-BR-4280-01	1	6.6	0.7094	0.689	1.0033	1.3419	0.7721	1.4278	1.406	-0.6795	0.6849	2.0688	1.5253	-1.1111	-0.5857	-0.9252	-0.8771	-0.8406	-0.1931	-0.4096	0.0548	0.5427	1.4649	-0.0093	0.6816	1.2001	0.2381	-0.6949	-0.2569	0.4685	0.697	0.3651	0.2029	-0.6488	-0.1227	-1.0729	-1.0564	1.3834	-0.0289	2.3739	0.5008	-0.5873	0.7632	-0.3502	0.7608	-0.6637	0.5347	-0.5752	-0.4521
TCGA-BR-8365-01	1	17.5	0.2698	-1.1691	-0.1	-0.8063	-1.2412	-1.0927	-0.4912	0.2023	-0.1228	-0.8276	-0.9187	-0.639	0.2319	0.1015	-0.561	0.9524	-0.5632	-0.4698	-0.6204	-0.5364	-0.5757	-0.3127	-0.6086	-0.9288	0.566	0.2567	-0.6321	-0.4	-0.7711	-0.8656	-0.5837	-0.6266	-0.0487	-0.4236	1.9489	-0.0894	-0.7492	-0.7251	-0.7726	-0.2811	-0.0865	-1.0127	-0.0892	-0.5291	0.1896	-0.2816	-0.307
TCGA-CG-5724-01	1	12	2.1467	1.7779	-1.2921	0.3043	1.5576	0.1512	-1.1331	0.7555	-0.1915	-0.8139	-0.6578	0.6252	-0.3902	0.0271	0.9218	-0.368	0.6656	0.0974	-0.373	-0.1431	0.9007	-0.7782	-1.1112	-0.8688	-0.7885	-0.3853	-0.4538	-0.4468	-1.0149	2.7393	-0.4322	0.813	1.3477	3.4867	-0.7748	2.3763	0.3455	1.8183	-0.4934	0.6257	-0.0986	-0.2782	-0.125	0.1848	-1.553	0.5259	1.3189
TCGA-BR-7901-01	1	3.45	-0.476	0.9833	-0.8606	-0.4993	-0.0806	-0.2364	-0.0872	0.492	2.4578	-0.7228	-0.9684	0.5184	0.8011	1.1293	0.7448	1.1682	-0.1305	-0.2846	-0.0427	0.3303	-0.6014	-0.3664	-0.4547	-0.4394	-0.7488	0.0931	0.218	0.524	-0.0835	-0.0217	-0.5562	1.2951	1.5048	-0.5053	1.4982	1.7667	-0.2592	0.2303	0.623	0.3066	-0.3922	-0.5554	-0.5951	0.3253	0.8388	-0.1858	-1.4529
TCGA-BR-8590-01	1	9.33	-0.4401	-0.3062	1.1743	-0.1123	-0.2008	-0.1027	0.6664	0.6508	0.6111	-0.5674	-0.1854	0.6901	-0.201	0.6512	-0.036	0.8799	0.285	-0.5025	-0.0588	-0.1899	-0.3852	0.5535	0.4013	0.2039	0.277	0.1831	0.1063	-0.8988	0.4273	-0.6702	0.1264	-0.2984	-0.5815	-0.0888	0.6715	-0.5041	-0.4982	-0.0315	-0.0962	0.1755	1.8047	0.2223	0.5414	0.7856	0.0752	0.2122	0.2169
TCGA-BR-6707-01	1	19.9	1.321	1.1655	1.6607	1.4402	1.5127	0.7285	0.189	-0.932	0.4666	0.6815	0.9052	0.7396	-0.3972	-0.4868	0.2872	-0.6351	-0.0715	2.705	-0.2647	1.299	1.5025	-0.9791	-0.5674	0.2534	0.5815	-0.4443	-0.5931	-0.0215	-0.1789	0.5536	-0.5214	-0.0394	0.1513	1.7066	-1.1498	0.846	-0.1418	-0.9172	0.8537	-0.5802	-1.7055	0.0186	0.3135	-0.7	3.188	-0.2388	-0.461
TCGA-BR-8373-01	0	14.8	0.3495	-0.8311	0.3666	2.0964	-0.9085	-0.702	0.3168	0.17	-0.637	3.3765	-0.211	1.0477	0.1188	1.7761	2.2123	0.2105	-0.1481	-0.4465	0.014	0.1105	0.1929	0.4927	-0.0132	0.394	1.4815	-0.6179	-0.6812	0.1523	0.8924	-2.0119	-0.6079	-0.6241	1.3368	-1.2032	2.1743	-0.184	-0.6925	-0.5525	-1.324	0.0049	1.0055	-0.6798	-0.4882	0.0172	1.0537	-0.0026	-0.0877
TCGA-CD-8531-01	0	0.1	2.4447	1.9205	0.406	1.2876	3.7396	-0.4447	1.2443	-1.1996	1.4174	1.0852	-0.3757	-0.8176	-0.4788	-0.6129	-0.7307	-0.1743	-0.4313	-0.7184	0.5412	-0.8326	-1.4299	0.9506	1.2499	-0.4873	-0.3509	-0.6122	-0.8898	-1.2084	-1.5404	1.7676	9.482	-0.9904	-1.6357	2.184	-0.965	1.0744	-0.5302	-0.1475	0.6383	-0.0374	1.6807	3.2453	-0.2647	-0.4215	-1.2501	-0.7106	2.3842
TCGA-HU-A4GC-01	0	3.25	1.2135	-1.0025	0.1947	-1.1488	-1.5626	-1.4037	-0.8928	0.7702	-0.8527	-1.0801	-1.0361	-1.7237	-0.2697	-1.0934	-1.3501	-0.8932	-1.594	-0.5397	-0.6616	-1.0888	-1.1473	-1.2395	-0.8903	-1.3051	-1.0058	1.8744	-0.3019	-0.703	-1.4888	-0.1223	-1.3003	-0.926	-1.0111	-1.1869	0.3041	-1.5984	-0.89	0.3286	-0.5208	-0.7395	-0.7087	-1.2969	-0.9474	-1.0568	0.4581	-0.6867	-1.8283
TCGA-D7-6822-01	0	12.3	1.2289	-0.062	0.7864	0.4858	-0.949	2.0806	2.6237	-0.3732	7.2219	1.2498	-0.0449	0.6485	-0.0705	1.2095	0.8048	-0.3766	0.336	0.2769	0.0254	0.5467	0.7996	4.9418	2.219	0.9351	1.6771	-0.2405	-0.0075	0.2373	1.9416	0.7216	1.0925	-0.3237	2.4923	0.2889	-0.51	5.0706	-0.481	0.0122	0.2246	-0.3338	0.8058	0.0422	8.2852	0.0058	-0.59	-0.3135	-0.3854
TCGA-BR-8683-01	1	9.86	-0.1578	0.3309	0.9676	0.6427	-1.0241	-0.2256	0.8403	2.8144	-0.3771	-0.0408	0.2132	0.3485	2.3898	1.5907	0.2097	1.2542	-0.0604	-0.5624	-0.4252	1.1621	-0.0363	2.3166	0.3321	0.8897	2.3974	-0.5174	-0.5707	3.6299	1.7172	-0.7795	0.1226	-0.1664	1.2653	-1.0579	0.4741	-0.9649	-0.6882	-0.7698	-0.9498	0.1184	2.0667	0.6429	0.505	0.6975	2.0301	-0.457	0.7483
TCGA-BR-A4IU-01	0	13.4	0.1064	-0.9109	1.0802	-0.5934	-1.0746	-0.6088	-0.5789	0.2358	0.1822	-0.4002	-0.4683	-0.421	0.5632	-0.2665	-0.4713	0.2599	-0.7511	-0.615	-0.5183	-0.4422	-0.3568	-0.0298	-0.1215	-0.3636	-0.1487	-0.5514	-0.3927	-0.5545	-0.2437	-0.8333	-0.2882	-0.3152	-0.4095	-0.7858	1.879	-0.0974	-0.4865	-0.8239	1.0223	-0.2456	-0.337	-0.4265	-0.3499	-0.5997	1.1701	-0.3711	-0.1566
TCGA-HF-7132-01	0		0.1128	-1.1225	1.0138	0.186	-0.4715	-0.2922	0.232	-0.7937	-0.16	0.4193	0.504	0.092	-0.5419	-0.3251	-0.423	-0.2864	0.2764	-0.3609	-0.0959	0.069	-0.2179	-0.0207	-0.4978	0.1978	-0.2397	-0.2866	-0.1	-0.529	0.0468	-0.1353	0.7088	-0.5912	-0.769	-1.374	-0.7622	1.739	-0.5271	-0.0475	-0.6082	-0.3661	0.5541	0.08	0.1997	-0.0062	0.224	-0.0154	0.6787
TCGA-BR-A4J8-01	0	13.5	-0.8776	2.0586	-0.7464	0.3448	-0.2136	-0.1441	-0.4033	1.3711	-0.5345	-0.8511	-0.8008	-0.5493	0.1833	1.0699	-0.1636	0.2829	0.0421	2.3526	-0.8507	0.1282	-0.5926	-0.7825	-0.0183	-1.0072	1.7425	-0.306	-0.1345	0.2054	3.5439	0.3363	0.2731	1.1032	0.2573	-0.0849	0.8913	-1.4067	-0.7858	0.0821	3.3221	-0.2428	-0.9416	0.2407	0.2579	-0.6294	0.3437	0.2969	1.6091
TCGA-HU-A4H5-01	0	12.3	0.0355	1.5899	0.1642	0.9814	0.2551	3.6994	-0.0345	1.1558	0.9654	1.8499	-0.0703	1.4134	0.9942	0.4362	-0.6856	-0.6103	-0.3361	0.4119	-0.3181	1.0302	0.2543	-0.0453	1.3045	0.3853	1.4952	-0.5409	-0.66	0.2373	2.1575	0.9533	-0.6001	-0.6697	-0.5411	1.423	-1.0069	1.6807	-0.2259	-0.2911	1.4098	-0.4371	2.3766	-0.6529	0.0854	-0.5841	0.0466	-0.2987	-0.5001
TCGA-BR-4367-01	0	0	-0.6611	1.2971	3.2614	-0.6746	-0.2862	0.1853	1.0091	1.8512	-0.3746	1.3557	-0.7222	0.4389	0.2632	0.4237	-0.0732	0.8393	-1.2377	0.8475	0.8493	-0.4703	-0.5662	0.8549	0.6232	1.3378	-1.3073	-0.2563	-0.626	-0.2574	-0.2973	-0.2987	-0.623	1.1906	2.1848	-0.261	-0.1827	-1.6086	1.4506	-0.12	-0.6979	-0.2339	4.0115	1.5396	0.9486	1.72	5.0208	-0.5575	-0.6298
TCGA-BR-4191-01	1	18.3	-1.3016	0.0367	2.0642	-0.6327	-0.1709	-0.4096	-0.3845	1.545	-0.3479	-0.4246	-0.8224	-0.0173	0.2502	-0.5496	-0.5171	-0.122	-0.5537	1.904	0.1037	-0.8088	-0.7172	0.4887	1.6638	0.1946	0.6361	-0.1382	-0.4792	0.643	0.2355	-0.3768	0.6975	2.1174	-0.2575	0.8976	0.2497	0.5087	0.6525	-0.7067	-0.2334	-0.5174	3.448	-0.1639	-0.1564	-0.5976	3.1494	-0.1974	-0.6087
TCGA-BR-A4J4-01	0	0.53	-0.1098	-0.7851	0.9864	-0.1139	0.1107	-0.2716	0.1045	0.9006	0.0114	-0.9578	0.096	0.5398	-0.2948	-0.5942	1.3185	-0.5751	-0.4064	0.1277	1.6213	1.1641	2.2189	1.4633	-0.3487	0.0723	0.9079	-0.6641	0.1205	0.0912	-0.1532	-0.4675	-0.4454	-0.9565	6.6274	-0.4049	0.5868	2.7008	-0.5569	1.2652	1.0339	0.0071	0.7434	2.8469	-0.1609	-0.4098	3.5765	0.2159	0.4121
TCGA-BR-4201-01	1	30.9	-0.6327	0.7447	2.9558	0.2942	0.0338	0.6152	0.3833	2.3117	0.0086	1.2411	0.13	0.7786	-0.0773	-0.1935	1.7421	0.6474	-1.0603	-0.5667	1.9028	-0.4306	0.2534	1.4734	1.0033	0.599	0.7135	0.407	-0.6473	0.0927	-0.6106	-0.8486	0.1727	-0.5858	-0.1383	-1.1222	1.487	-1.2161	2.5442	1.9528	-0.6448	1.0104	1.1876	1.0292	0.7692	1.22	2.6894	-0.3519	-1.4415
TCGA-D7-A4Z0-01	0	14.8	-0.3298	-1.0747	0.6452	-0.7652	-0.6735	-0.8207	-0.4041	0.4335	-0.5061	-0.3229	-0.4017	0.0411	0.4396	-0.1304	-0.3925	-0.4491	0.4524	-0.5125	-0.1559	0.3333	-0.8566	-0.4502	-0.2198	-0.5858	-0.2842	-0.4106	0.5712	1.4618	-0.0695	-0.9559	-0.199	-0.8755	0.7172	-0.5492	1.7032	0.6873	1.1073	-0.9011	1.2936	-0.5244	0.4566	-0.3387	-0.7685	-0.7978	0.1373	0.4753	1.1704
TCGA-CD-5798-01	0	2.83	-0.7074	0.0866	-0.9985	-1.3137	-0.5505	-1.2757	-1.2949	-0.1914	-0.8474	-0.884	-0.9377	0.198	0.347	-0.2319	1.0026	0.2991	-0.2755	0.1312	-0.5696	0.1218	-1.255	-0.3955	-1.3585	-1.5051	-1.4483	0.0387	-0.1318	-0.0536	-0.726	1.4569	-0.5891	0.5587	-0.3684	-0.1083	0.7025	-0.3751	-0.25	-0.5764	-1.1626	1.4973	-0.5617	-0.8075	-1.3162	0.4553	-0.6082	-0.381	0.4081
TCGA-BR-8081-01	0	20.5	0.8298	1.2392	0.5702	-0.0078	0.0904	0.108	0.3494	0.158	1.1074	-0.1452	1.1162	-0.2231	-0.4122	-0.0492	0.0942	0.4033	-0.0681	1.5826	1.8679	-0.4995	0.6316	0.3136	-0.1555	-0.0131	-0.0938	0.4912	-0.4467	0.1437	-0.7202	0.1312	0.8308	-0.1224	-0.3546	-0.8697	-0.6602	-0.5974	0.9346	-0.0544	-1.1133	0.6409	0.3996	0.5947	-0.0348	1.6128	0.4545	-0.2704	-0.2335
TCGA-CD-8536-01	0	0.1	-0.53	0.6121	0.1759	-0.8359	-0.056	-0.0834	-0.3225	1.3306	-0.5877	-0.6537	0.5263	-1.0401	-1.0076	-1.055	1.0818	-0.3652	-0.5631	-0.6863	-0.2245	-0.6147	0.6642	0.2197	-0.597	-0.0025	-0.855	-0.5844	-0.3621	-1.0898	-0.9994	1.3962	-0.077	0.4312	-0.7201	-0.2301	-0.2046	-0.4222	0.5236	1.9572	-1.1738	0.4087	-0.1772	0.8869	-0.4668	1.0921	0.6563	0.296	0.3879
TCGA-CG-4472-01	0	12	-0.175	-0.9534	0.6571	-0.629	-1.1748	-0.6823	0.5994	2.3534	1.6484	0.3311	-1.0825	2.7968	-0.6165	-0.5533	-0.5374	-0.1252	-0.9205	-0.339	0.1729	-0.4596	-1.3855	-0.7891	-0.0897	-0.4483	0.7421	-0.0444	-0.4523	-0.1695	-0.1206	-0.9303	-0.4827	-0.0526	-0.7102	-1.3721	0.3379	-1.0507	-0.2658	-0.0793	0.6186	-0.4166	2.361	-0.1135	-0.3446	0.1036	4.7715	0.5903	-2.4524
TCGA-BR-4256-01	0	0	-0.3688	0.9554	2.3315	-0.1824	0.0106	0.1804	0.5918	0.4461	-0.2838	0.5323	0.6232	0.5263	0.1113	-0.4172	0.6082	0.1435	-0.2199	1.005	2.1898	-0.7576	-0.9618	1.6679	0.1904	1.3263	-1.2429	0.5372	-0.5063	-0.2897	-0.7429	-0.5283	-0.3829	0.4305	-0.5593	-0.5439	0.8408	-1.2562	1.6661	0.052	-1.0928	0.2703	1.3016	0.601	0.4451	1.0379	2.0519	-0.0025	-1.2044
TCGA-HU-A4H3-01	1		-0.5373	0.5204	-0.2256	-0.1959	0.8246	0.0634	-0.5429	2.7317	0.2726	-0.5548	0.372	-1.057	-0.4862	0.6544	0.726	-0.6626	1.9606	-0.7034	0.4031	1.1545	0.7855	-0.9173	-0.0315	-0.009	0.6255	-0.6507	0.6713	0.5077	0.3509	0.9652	-0.1616	-0.0999	0.086	-0.8802	-0.4598	-0.0904	-0.2697	0.6354	0.8713	-0.1842	0.8006	1.1098	-0.5925	-0.343	3.476	0.1178	1.0378
TCGA-FP-7735-01	1	3.48	-0.1114	-0.7977	-0.6566	-0.6124	-1.5609	-1.5569	-1.015	-1.0221	-1.5502	-1.2233	-1.1484	-1.7747	-0.2665	-1.1779	-1.3103	-0.986	-1.454	-0.6082	-0.9141	-1.1461	-1.244	-1.4262	-1.3537	-1.6128	-0.7907	1.4476	-0.3207	-1.2302	-1.3153	1.4955	-1.1902	-0.7514	-0.7877	-0.0328	-0.7218	1.8586	-0.947	0.9978	-1.4272	-0.7417	-1.4106	-1.7262	-0.6397	-1.0493	-0.6235	-0.7224	-0.3264
TCGA-BR-8058-01	0	17.5	0.167	-0.3917	0.364	0.025	-0.1092	-0.2334	0.4637	-0.3016	0.9046	-0.3533	-0.3177	1.149	0.1791	0.7392	-0.6337	1.2422	0.6987	-0.0351	0.4883	-0.4238	-0.1023	-0.2883	-0.0635	0.0853	-0.4437	-0.4662	-0.2389	-0.7	-0.4506	-0.1705	-0.1772	-0.3599	-0.337	-1.1618	0.4097	0.049	0.0424	-0.8323	-0.1172	-0.0863	0.7752	0.2452	-0.1027	0.8221	-0.7608	-0.2635	0.6581
TCGA-CD-A4MG-01	0	0.07	-0.3037	0.3746	0.0003	0.2795	2.5244	0.6436	0.0312	0.2529	1.2289	0.2932	0.737	-0.2568	0.1448	-0.2119	1.8543	-0.3217	-0.8895	-0.5995	0.1026	0.4342	0.5524	-0.6046	0.0448	-0.0268	0.3088	-0.5346	-0.7164	0.7155	2.0672	1.2807	0.408	0.0603	-0.2582	-0.2969	-0.2308	-1.7066	0.7289	1.3156	5.0599	1.9007	-0.5389	0.4265	1.1433	0.0656	0.0641	-0.6369	1.5982
TCGA-HU-A4H6-01	0	9.66	-0.9804	0.1688	-0.2133	-0.3133	0.5046	2.5144	-0.2492	0.2905	0.4623	0.2143	0.079	-0.6628	0.1711	-0.8468	-0.5018	-0.8542	-0.7995	0.1997	-0.4582	0.5466	-0.5131	0.1039	0.1901	-0.201	-0.7159	-0.352	-0.3754	-0.2166	0.1755	-0.5096	-0.1401	0.4175	1.626	-0.9585	-0.1517	-0.4573	0.7815	-0.6345	4.1138	-0.6424	0.863	-0.11	0.4915	-0.9804	0.1644	-0.3784	-0.7501
TCGA-CD-8529-01	0	0.13	-0.9368	-0.3783	0.7318	-0.7193	0.1357	0.0242	-0.7915	0.3692	0.9315	-0.5887	-0.5083	0.082	1.0949	0.5962	0.2248	0.1996	-0.0041	-0.031	-0.0539	0.0048	0.1739	0.4715	-0.4644	-0.3934	-0.19	-0.2399	-0.4981	-0.3223	0.3846	-0.3942	0.5771	-0.3555	-0.0406	-0.961	0.3145	0.229	0.1591	-0.6195	1.4558	0.2303	0.6167	0.8763	-0.5164	0.5721	1.3936	-0.0989	-0.6522
TCGA-D7-6528-01	0	15.2	1.8442	-0.6509	1.2846	1.442	3.2107	6.0022	0.4229	-0.0213	0.1482	-0.2394	-0.3292	0.2468	-0.1797	-0.5096	0.1277	-0.8904	2.2519	-0.7005	-0.554	-0.6641	1.9593	-0.048	1.5793	2.5914	0.7528	-0.6925	0.7261	3.5353	1.0179	2.7097	0.7994	1.4726	2.1452	0.3348	-0.4649	-0.074	-0.671	0.5183	2.3917	-0.166	0.3353	-0.2333	1.6799	-0.701	1.7129	-0.5019	6.9435
TCGA-CD-A4MJ-01	0	0.1	1.0377	0.8569	0.9087	0.7065	0.898	0.4801	0.8492	1.2151	0.4622	0.0808	0.9445	0.5745	-0.1742	0.4736	2.172	0.3675	1.4939	-0.2473	-0.2958	0.4748	1.2834	0.1825	0.2237	0.0414	0.572	-0.7404	-0.3065	0.8792	0.4004	0.8337	1.455	2.1546	0.5792	-0.543	-0.8853	0.0802	-0.5186	0.4978	0.2088	1.2699	1.0195	1.8799	0.1769	1.034	2.3611	2.3169	-0.2677
TCGA-BR-4368-01	0	0	0.4831	2.388	1.132	0.8963	2.1467	0.7991	1.1094	2.5846	1.0466	2.8541	0.7491	-0.0824	-0.5164	-0.8594	0.3347	-0.4629	-0.8307	-0.4111	0.468	-0.822	1.7396	0.037	0.8669	2.4553	1.3392	-0.2368	-0.7131	0.5834	0.2389	-0.0727	1.1667	-0.6608	-0.4675	-1.0076	-0.093	-1.0886	-0.0086	-0.4984	0.0767	-0.4825	1.489	1.9688	-0.1684	-0.3793	1.4906	-0.0806	-1.4075
TCGA-HU-A4G9-01	0	24.2	0.2599	-0.0537	4.1738	0.129	-0.213	0.0883	1.0532	-0.6512	-0.4288	2.294	1.7724	0.2072	-0.9176	-0.5008	0.5416	-1.2629	-0.3026	-0.6273	-0.97	-0.11	0.4401	-0.8383	1.6075	0.7851	1.6572	-0.7687	0.3865	-1.3627	0.9871	-0.7884	0.4184	-0.4391	-0.9544	-0.2264	-0.9564	-0.1872	-0.8707	-1.0159	0.6519	-0.7543	2.2765	-0.0676	-0.237	-0.8972	1.4997	-0.3408	0.1777
TCGA-CD-A489-01	0	0.13	-0.8722	0.3208	-0.4173	-1.1485	-1.2321	-1.0175	-0.7607	3.079	0.7262	-0.028	-0.6832	0.2889	0.3772	-0.5464	1.2287	-0.0087	-1.007	-0.397	-0.406	1.0043	-0.9496	-0.3079	-0.6911	-0.7324	-0.0227	-0.0853	-0.4901	-0.3572	-0.9459	-0.5713	-0.7507	-0.5101	-0.3593	-0.912	0.964	-1.5802	-0.6706	-0.5626	-0.1762	-0.3316	1.3888	1.2153	0.0589	-0.4279	2.6802	-0.323	-1.6977
TCGA-B7-5816-01	0	5.62	-0.3689	0.3287	0.9131	-0.3759	0.1882	-0.4581	-0.4495	0.0625	-0.3168	-0.4991	-0.288	0.2606	1.4061	0.8041	2.7745	0.8822	5.751	-0.3798	0.3831	-0.6471	-0.0837	1.2988	-0.2084	-0.3221	-1.3396	0.4115	0.0252	0.9065	-0.6365	0.5476	-0.1444	2.8738	1.0671	-0.2327	0.4975	-1.1163	1.9643	-0.285	-0.2374	2.3435	1.1406	0.2814	-0.0462	2.0968	1.5673	2.1762	0.5463
TCGA-BR-7707-01	0	23.9	-0.1259	1.9422	1.5591	0.6042	1.539	1.0618	0.1584	-0.5257	0.7742	-0.2852	1.6195	-0.4273	-0.5202	-0.7486	1.315	-0.5053	1.5037	0.6083	-0.3154	-0.8514	1.6323	-0.9001	0.0904	0.4422	-1.3044	-0.6261	-0.5572	-0.1648	0.3702	3.1805	-0.1608	2.4119	0.9387	0.1831	-0.7944	-0.3137	0.1728	-0.7507	1.0922	0.2986	0.0066	0.4938	0.1034	0.1759	2.8111	0.9629	1.7747
TCGA-CG-4477-01	0	31	-0.098	-0.5842	1.0442	0.1625	0.6329	0.183	0.8554	2.3383	0.6252	-0.927	0.595	-0.3685	-0.2198	-0.5977	-0.2999	-0.4496	-0.5437	1.8817	1.024	-0.5427	-0.2811	0.3043	2.1469	0.1485	0.971	0.4468	-0.3671	2.0631	-0.1264	0.3025	-0.9216	-0.3666	-1.1648	-0.2781	-0.0556	-0.0859	0.865	-0.9335	-0.2634	-0.5827	1.5666	0.0463	0.3371	-0.1494	1.0851	-0.3607	-1.0242
TCGA-CD-A486-01	0	0.07	-0.2638	0.2511	1.7751	-0.8262	-0.0598	0.4272	-0.799	-0.202	0.3584	-0.5096	-0.6674	0.659	0.0761	0.139	0.817	-0.3463	0.6325	-0.02	0.0175	-0.0764	0.8717	-0.1688	-1.6059	0.2242	5.0376	-0.3431	0.0957	0.1111	-0.2675	-0.5482	-0.4098	3.8223	-0.6669	0.2294	0.0941	3.9749	-0.4071	3.8183	1.8527	0.7938	-0.1788	-0.6511	0.3902	-0.3977	5.9927	2.0638	-1.5652
TCGA-D7-6815-01	0	16	-0.1222	0.7747	1.0091	0.7107	0.3121	1.269	0.5487	0.4487	-0.104	1.3928	0.2086	0.1742	-0.5808	-0.1878	-0.1578	0.0505	-0.881	-0.5934	-0.2062	-0.6209	-0.5707	0.8646	1.0621	0.3933	0.2114	-0.6415	-0.2542	-0.41	0.7829	0.8228	0.2629	-0.4702	-0.0628	-2.0176	-0.4743	2.0477	-0.7543	2.7218	-0.3922	0.0076	1.4299	0.0915	1.6966	0.0676	1.3065	-0.6256	-0.8805
TCGA-HU-A4GY-01	0	0.26	0.4155	0.0362	2.2065	0.4973	-0.4787	0.2523	0.3887	0.5582	0.461	-0.0019	-0.4459	-0.1647	-0.2178	0.6739	0.4552	0.6105	-0.2942	0.8195	0.9575	0.153	-0.1963	-0.1805	-0.1889	-0.2442	1.5787	-0.1034	-0.7521	-0.8989	-0.1125	-0.7918	0.5733	-0.3836	-0.6295	-0.9049	0.4602	0.1925	0.795	-0.6839	0.8333	0.2392	1.2698	0.3289	0.2281	0.8324	0.4766	0.2	-0.3044
TCGA-BR-7851-01	0	12.4	-1.3832	-1.4384	-1.1688	-1.1538	-1.4355	-1.0911	-1.0136	-1.1687	-1.6995	-0.9459	-0.5787	-1.316	-1.1292	-1.021	-0.7235	-1.041	-0.7167	-0.595	-0.7235	-0.5028	-1.1396	-1.1261	-1.0399	-1.3448	0.1865	-0.1272	4.2103	-0.6251	-0.7207	-1.707	-0.8194	-1.0227	-0.6069	-1.0715	-1.048	0.6857	-0.6659	2.5237	-0.8909	-0.7105	-0.6163	-1.5136	-1.4551	-1.0561	-1.4049	-0.5897	0.9773
TCGA-D7-6518-01	0	19.1	-0.8764	0.2698	-0.4968	-0.669	-0.7593	-0.4229	-1.0473	-0.5248	-1.0171	-1.0611	-1.0601	-0.5012	2.0429	1.2547	0.6712	1.3393	-0.2286	-0.4286	-0.4312	0.6098	-1.3366	-0.7499	-1.2164	-1.1626	-1.2225	-0.0469	-0.5283	0.3073	-0.724	1.4683	-0.2997	-0.3819	0.7098	0.4396	0.2948	-1.1161	-0.3375	-0.0254	-1.1107	-0.0305	-1.2667	-1.0675	-0.9224	-0.13	-0.8711	-0.5763	0.6036
TCGA-BR-A4IV-01	0	13.5	-1.0521	-1.0207	-0.0288	-1.0294	-1.1955	-1.0415	-1.0627	0.4088	-0.8187	-0.4745	-1.0028	0.7807	2.2235	-0.333	1.6453	-0.2716	-0.4331	-0.5083	-0.5095	0.1102	-1.1078	1.2496	-0.5791	-1.3085	-0.2221	1.2549	-0.7341	-0.7254	-1.1625	-1.1549	-0.3417	-0.7794	-0.1594	-0.8846	2.7212	-0.4084	-0.66	-0.6902	-0.1774	2.6153	-0.6789	-1.1966	-0.495	0.1712	0.1578	-0.5476	-0.7857
TCGA-BR-6705-01	1	25.6	0.2857	1.108	-1.4516	0.6615	-0.3299	-0.6551	-0.6429	-0.1678	0.7573	-1.0147	-0.7242	1.4917	2.1358	5.1101	2.0582	4.1535	0.3503	-0.6712	-0.694	-0.1882	-0.3364	0.8491	-0.2467	-0.0658	-0.3166	6.2429	0.1312	1.4792	-0.6896	0.7663	1.976	-0.2968	0.577	1.424	0.4533	1.2367	-0.6928	-0.6204	1.3031	3.366	-0.5177	-0.6335	0.6694	2.0931	-1.0529	-0.4496	1.8047
TCGA-BR-6454-01	0	0	-0.899	-1.485	-1.4594	-1.3645	-1.3539	-1.2794	-1.3799	-1.3041	-1.9269	-1.33	-1.2071	-0.9678	-0.9758	-1.1802	-1.2558	-1.0314	-0.734	-0.5178	-0.8351	-0.9912	-1.3389	-1.6781	-1.5216	-1.521	-0.9525	1.3745	0.3461	-0.4201	-0.3409	-0.8244	-0.9353	-0.5841	-0.9217	-0.6709	-0.9724	-0.6852	-0.4065	1.2087	-1.137	-0.7262	-1.5417	-1.3492	-1.4472	-1.0536	-1.6928	-0.6141	-0.5441
TCGA-BR-7197-01	0	9.2	0.232	1.1593	-0.6108	0.5637	0.0832	0.036	0.5832	2.6865	1.0792	0.9083	0.5083	0.3316	0.0882	0.0399	0.0268	-0.4101	-1.0663	-0.5889	-0.9045	1.7324	-0.2579	-0.1161	1.0898	1.0081	0.6404	-0.6414	0.6385	-0.5476	1.7241	1.0883	1.2934	-0.1472	1.6362	-1.5419	-0.6937	0.8897	-0.9145	1.0901	2.4787	-0.2263	-0.0814	2.2786	1.0688	-0.7211	1.3721	-0.4412	1.928
TCGA-CG-5717-01	1	6.96	-0.0837	-0.7353	-0.299	-0.973	-0.5759	-0.3679	-0.6794	-0.0929	0.454	-0.7199	-0.9301	-0.9506	-0.9646	1.1743	-0.6214	-0.7492	0.3774	-0.6668	-0.7805	-0.9097	-0.7822	-1.5358	-1.1084	-0.6384	-0.619	2.1288	0.2612	-1.3782	-1.0936	-0.8276	-1.0603	0.5163	-0.8008	-0.5899	-0.7823	0.1437	-0.635	0.0488	-0.8889	-0.7351	-0.6614	-0.9311	-1.2072	-0.9604	-0.8244	-0.1747	-0.1853
TCGA-BR-6852-01	0	32.9	-1.9019	-1.0851	-1.2511	-1.8318	-1.1894	-1.0988	-1.6853	-1.6255	-2.3576	-1.5128	-0.9859	-1.1611	-1.1736	-1.2818	-1.3415	-1.2316	-0.7476	-0.5618	-0.8839	-1.029	-0.8499	-1.5856	-1.1676	-1.2759	-1.0576	-0.2108	1.0491	-0.4935	-0.4093	-0.6616	-0.9489	-0.604	-1.0544	0.081	-1.2561	-1.7328	-0.5024	-0.5996	-1.4868	-0.7326	-1.8709	-1.3118	-1.4269	-1.0618	-1.6508	-0.6139	0.1724
TCGA-CG-4436-01	0	7.98	0.4215	0.44	1.7576	-0.1988	0.4588	4.3232	1.5819	4.2093	0.3556	1.2823	0.7213	-0.5147	-0.3227	-1.1379	-1.1916	-0.9811	-1.1524	0.6207	-0.4671	-0.4283	0.8326	0.1437	1.8406	1.6137	0.8793	-0.5509	-0.1179	0.367	-0.0067	-0.2745	-0.6807	-0.0722	0.3562	-1.1534	0.3517	0.2307	2.5488	0.6026	2.0407	-0.6857	0.9907	-0.006	3.4841	-0.8861	5.2695	-0.1758	0.6095
TCGA-HU-8604-01	0	12.1	1.7167	0.3064	0.7697	1.1495	1.2168	4.8025	0.2162	0.1301	-0.2039	0.5222	1.0723	-0.4636	0.4311	-0.3994	0.2421	-0.0481	0.3031	-0.0683	0.6613	0.8015	-0.1907	-0.0044	-0.427	0.1985	0.4092	-0.5497	-0.6393	1.5756	-0.3915	-0.4118	-0.7063	-0.6565	2.5508	7.9263	0.4068	3.383	2.2505	-0.6096	-0.287	0.3046	-0.0074	-0.5354	-1.2366	0.9898	-1.2448	-0.3431	0.5884
TCGA-BR-4267-01	1	6.18	-0.9176	-0.5809	0.1627	-0.0418	-0.5139	-0.3684	1.4561	0.7234	1.9708	0.3307	0.2329	0.4402	-0.5733	-0.64	-0.9674	-0.8127	0.3163	0.9215	-0.2135	-0.487	-0.1426	1.0855	-0.2117	0.9764	-0.4648	-0.6198	-0.3963	0.8203	1.1025	0.1158	-0.3444	-0.1758	-0.5496	-1.307	-0.467	1.9105	0.4462	-0.4495	0.7189	-0.5074	3.0747	-0.8272	0.5036	-0.5199	0.7434	0.0149	-1.0184
TCGA-BR-A4PF-01	0	1.15	0.1207	0.0637	3.2529	0.8094	-0.2322	1.5825	1.7073	0.3608	0.6957	0.1104	4.3303	-0.7301	-0.8942	-0.7763	-0.796	-0.61	-0.1901	0.9375	0.4416	-0.2962	-0.376	0.8106	0.7581	1.2681	3.5779	-0.6244	-0.3947	0.619	0.0643	-1.0627	0.3535	-0.5835	-0.0913	-0.814	-0.8953	-0.6355	0.7583	-0.9264	1.1901	-0.4449	1.2134	0.0295	1.5162	-0.2846	1.8122	-0.0627	-0.9427
TCGA-BR-8591-01	0	13.4	-0.294	-0.1705	3.5696	0.8328	0.3678	0.5219	1.2143	-0.5071	-0.2347	0.4791	0.8636	-0.3116	0.1009	-0.415	0.3167	-0.1883	1.872	-0.0827	0.0886	-0.3729	0.1971	0.2082	0.7246	-0.517	0.3657	-0.5851	-0.5304	-0.4755	0.5217	-0.6387	0.3449	1.2315	-0.1309	-0.2729	-0.7571	0.1201	-0.3453	1.1179	1.9137	0.0007	0.0843	0.6279	-0.1265	0.4206	2.4837	2.7589	-0.1194
TCGA-CG-4304-01	0	27	0.1227	-0.6478	-0.3192	0.1698	0.0334	-0.1189	0.6081	1.6233	-0.034	0.5437	-0.8716	0.8195	-0.2811	-0.5575	0.4915	0.0497	-0.6815	-0.6248	1.2054	-0.2874	0.2995	1.5664	1.3483	0.173	4.0617	-0.4626	-0.2949	1.0885	0.6585	-0.883	0.369	-0.9486	-0.4912	-1.5666	0.709	3.4307	0.3688	-0.2004	-0.3125	0.0414	0.4276	-0.4587	-0.9952	0.4971	0.6058	-0.5223	-0.7029
TCGA-BR-8289-01	1	2.66	0.265	2.7586	-0.2932	1.8247	-0.5439	0.6598	1.5519	0.132	2.0756	-0.0967	-0.0311	-0.3971	-0.4	-0.2743	-0.8134	0.0095	-0.9527	-0.6675	-0.3965	1.7209	0.933	1.7958	0.4719	0.5805	0.8392	-0.1685	0.1609	0.1298	0.5572	-0.1884	-0.3384	-0.3704	2.2297	1.0729	0.1636	4.0479	-0.9144	0.5473	10.6781	-0.3651	-0.3758	-0.3012	2.6179	-0.3117	-0.3498	-0.546	3.5317
TCGA-FP-8099-01	0	17.1	1.283	-0.12	-0.6919	1.6202	-0.1257	-0.0578	0.0964	1.9574	0.4924	-0.4037	-0.2669	0.0762	-0.5714	1.3812	-0.3434	0.0037	1.4851	-0.3755	-0.2867	-0.0671	0.1204	0.1746	-0.04	0.2625	1.4909	-0.6086	-0.3848	-0.2164	1.6554	0.8398	1.3529	1.2743	0.2259	-0.5164	0.4427	-0.7077	-0.4162	-0.5224	0.6216	0.3436	-0.4697	0.516	0.2732	0.2453	1.8376	0.3999	1.8077
TCGA-HU-8602-01	0	11.4	1.1736	2.1754	10.4026	1.7486	1.5685	0.7434	2.7571	0.4606	0.1564	0.7217	2.1263	0.4361	0.7222	-0.6121	0.9635	-0.5799	1.3416	0.2059	1.4141	-0.6809	2.1022	0.2014	2.4609	2.4735	-0.1054	-0.6085	-0.7371	5.3288	0.4954	0.0138	1.3395	1.8305	3.3142	0.3068	-0.1992	0.625	3.7811	-0.6981	-0.3332	-0.3136	0.5352	1.8054	1.1521	0.0525	6.44	0.5486	0.2043
TCGA-BR-6710-01	1		-1.9639	-2.1706	-1.6947	-1.6198	-1.5611	-1.3916	-1.5282	-1.4923	-2.0983	-1.2177	-1.2434	-1.0436	-1.0514	-1.2708	-1.3707	-1.1886	-0.8454	-0.7287	-1.0408	-0.7947	-1.6271	-1.5644	-1.6096	-1.4529	-0.9904	2.2208	1.8773	-0.9197	-0.8717	-0.9834	-1.2289	-0.8464	-0.422	-1.2015	-0.947	-0.7697	-0.8888	0.4238	-1.5055	-0.7568	-1.8305	-1.6952	-1.7901	-1.0567	-1.745	-0.7144	-1.3413
TCGA-D7-6817-01	0	12.8	0.6076	-0.2095	-0.1504	0.1211	-0.5466	0.1403	1.3186	0.191	0.805	-0.4321	0.6179	-0.4227	-0.8306	-0.5792	-0.6815	-0.665	-0.2655	-0.4387	-0.6034	-0.3229	2.8394	0.7478	0.2629	0.5726	2.5091	-0.5536	0.2135	-0.0007	1.0817	-0.3219	-0.4819	0.2885	-0.5595	2.821	-0.6304	4.4501	-0.5639	-0.1661	-0.4364	-0.5655	1.539	-0.8115	2.7019	-0.7447	2.1356	0.2915	-0.0706
TCGA-CG-4449-01	0	19.1	0.0034	1.4945	0.5853	3.591	3.5393	1.0181	1.5325	2.4808	0.6576	1.7139	-0.9225	1.2788	1.3863	2.5872	0.7831	1.0313	-1.229	-0.4615	-0.1487	-0.4862	-1.0242	0.5285	1.4476	0.7326	0.1062	-0.0885	-0.7742	2.0285	5.5727	1.5401	0.5043	-0.227	-0.6376	-1.6122	0.3183	-0.0681	0.498	-0.7511	-0.4379	0.0638	0.8038	-0.3767	2.1019	0.5533	2.6061	-0.4393	-1.6325
TCGA-BR-7957-01	1	9.07	0.1663	0.508	1.2573	0.4491	0.5755	0.1771	1.4411	0.7469	1.9073	-0.0342	1.1046	1.9393	1.3529	1.971	1.0147	3.1128	0.2399	-0.6105	-0.2781	0.3146	0.4307	0.939	0.6808	0.7919	-0.4982	0.0388	-0.7126	-0.0874	-0.6525	-1.3516	0.0287	-0.6271	-0.5664	0.4632	0.8932	0.8806	-0.6401	-0.8988	-0.3028	2.1717	0.3589	-0.1033	0.3239	2.2723	0.0175	-0.128	-0.1303
TCGA-BR-8368-01	1		1.1535	1.1947	3.2161	0.4709	1.9498	0.8449	0.7713	-0.6617	1.0794	0.9044	1.1106	-0.9622	-0.4633	-0.8772	-0.0735	-0.8215	-0.3195	-0.6497	0.1627	-0.0307	2.2649	-0.7268	1.821	0.7303	-0.2765	-0.6797	-0.4927	-0.3275	1.3491	0.1687	1.1399	0.1092	0.2005	0.4984	-0.6208	0.6501	-0.7887	0.1016	0.6341	-0.6243	0.4229	0.5378	1.2612	-0.7958	2.6897	0.2997	0.6582
TCGA-CD-5801-01	1	13.2	-0.9398	-0.3024	-0.7943	-0.5291	-0.3466	-0.404	-1.315	0.1077	-0.7935	-1.1464	-0.3291	-0.3592	-0.7813	-0.9021	0.3337	-0.7832	0.1512	1.4237	0.8665	0.2717	-0.2485	-0.8969	0.0406	-0.1757	0.2989	-0.4707	-0.1236	-0.3471	0.387	1.9276	0.9561	1.2509	0.6485	0.3616	-0.4404	-0.3727	-0.3145	-0.4617	-0.2502	-0.5199	-1.5136	0.6303	-1.0664	-0.4862	-1.062	-0.5771	2.6965
TCGA-CD-5813-01	0	0.39	-0.7476	-0.223	-0.664	-0.7952	-0.5219	-0.9713	-1.1951	-0.8346	0.2541	-0.9198	-1.1567	0.0602	0.828	2.1913	1.2692	1.9947	-0.2175	-0.5615	-0.6418	-0.3053	-0.7212	-0.6423	-1.2355	-1.0015	-1.1292	3.5979	-0.7791	0.1612	-0.7549	-0.0335	0.1479	0.7108	0.6857	-0.0253	-0.3011	-0.4542	0.0088	-0.683	-0.6541	2.093	-0.8492	-0.9831	0.0501	0.6968	-0.1195	-0.382	1.1729
TCGA-BR-6457-01	0	13.7	-1.6426	-1.7753	-1.6992	-1.5699	-1.4489	-1.2543	-1.2646	-1.6284	-2.1661	-1.148	-1.0253	-1.2968	-1.0021	-1.0927	-1.0594	-0.9771	-1.2376	-0.7369	-0.9183	-0.9804	-1.4084	-1.2847	-1.5351	-1.3795	-1.5136	1.5035	3.1415	-0.6791	-0.8613	-1.5201	-0.9299	-0.9497	-0.8768	-0.6838	-1.3693	-1.1235	-0.8761	1.0346	-1.5008	-0.7238	-1.3029	-1.5958	-1.6538	-1.0381	-2.065	-0.7203	-0.4256
TCGA-CD-A487-01	0	0.13	-0.3533	0.7841	1.1698	-0.0137	0.4623	0.6091	0.0402	0.0216	0.7224	0.3074	2.6965	-0.4612	-0.4452	-0.5654	0.7801	-0.4154	-0.4612	-0.4327	-0.2639	1.6453	1.8941	0.1967	-0.3236	-0.0414	-0.635	-0.1031	-0.5885	-0.9269	-1.0272	0.675	-0.6987	1.8883	0.2258	1.0611	-0.1357	0.739	0.4286	0.1372	6.3423	0.7046	1.9723	-0.2432	1.1875	-0.0163	1.2033	-0.2146	1.0084
TCGA-BR-4279-01	1	9.56	-2.8178	-0.5608	0.6201	-1.7043	-1.47	-0.6156	-0.378	0.0863	-2.0566	0.0296	-0.7675	0.0419	-0.1181	-0.8608	-0.9238	-0.0299	-1.5561	-0.5908	0.6419	-0.4871	-1.5262	1.5199	-1.1524	-0.0686	-1.6472	3.3172	-0.7312	-0.5973	-1.3114	-1.0543	-1.3331	-0.6448	-1.3397	-1.0289	0.2554	-2.5962	3.2226	-0.4179	-1.5915	0.0578	1.0994	-0.5514	-0.7668	-0.1814	1.2945	-0.7231	-2.0277
TCGA-D7-8575-01	1	18.2	0.4608	-1.0818	-0.4257	-0.1315	-0.9236	-1.0252	0.1923	0.4127	0.3916	0.4413	-0.4551	0.511	-0.9732	-0.4922	-1.0135	-0.8882	0.6312	-0.0601	0	0.029	-0.9305	1.1682	-0.718	-0.6778	9.1541	-0.3832	-0.7234	0.9856	-0.0798	-0.7584	-0.7927	-0.2461	0.4307	-0.34	-0.6858	1.7382	0.4957	-0.8489	-1.5326	-0.7144	1.2316	-0.5854	-0.288	-1.0033	0.3452	-0.1714	-1.7346
TCGA-D7-5577-01	0	12.4	1.9593	1.1716	-0.1927	-0.208	0.4904	-0.2681	-0.2791	-0.5599	0.6244	-0.2608	-0.4417	0.6967	-0.5636	-0.5059	0.3614	-0.5416	0.5702	2.5758	-0.1265	0.3505	-0.1619	-0.0096	-0.0965	-0.2579	-0.9163	-0.324	-0.316	-0.2164	-0.1324	0.8614	-0.3727	3.8101	3.2425	1.7547	-0.7089	0.1642	0.6029	-0.5333	-0.1018	-0.469	-1.2988	0.2181	0.3284	-0.2103	1.3155	0.1493	0.9552
TCGA-BR-4362-01	0	0	0.3962	1.145	3.1946	0.6761	1.0222	3.0713	1.5619	1.2567	1.0777	0.9288	1.6441	-0.7088	-0.3422	-0.744	-0.0303	-0.388	0.1153	-0.1244	-0.0327	-0.9877	0.3332	-0.0879	1.5283	0.5418	2.7144	-0.5814	-0.4641	-0.6397	0.1488	-0.0863	-0.3644	0.5424	-0.695	-1.6209	-0.2083	0.667	1.6393	-0.1051	-0.1167	-0.3474	1.286	1.1657	1.0637	-0.2411	1.773	0.2609	0.7962
TCGA-BR-8485-01	0	9.2	0.8027	0.7295	1.4234	1.172	0.5629	0.4867	1.6766	0.3727	0.9271	0.815	1.4868	0.0264	0.5726	0.6513	-0.0524	0.1457	-0.3121	-0.4617	-0.408	1.5992	-0.0766	2.9055	1.2085	0.8122	0.3713	-0.3673	-0.5634	1.03	0.5536	-1.4138	-0.2826	-0.59	1.773	0.2963	1.1076	-0.4254	-0.7083	0.324	1.8992	-0.0667	0.0018	-0.2628	1.6988	0.2165	0.7154	-0.5776	-0.2636
TCGA-BR-6456-01	1	17.3	0.4199	2.223	0.2739	-0.1374	-0.5846	-0.3158	0.1254	0.8004	0.5512	-0.8887	-0.4092	0.6536	0.5812	2.3112	1.0035	1.9111	0.5568	-0.6518	1.5162	-0.3201	-0.3773	2.397	0.1916	-0.3276	0.4365	-0.0267	-0.4099	3.498	-0.2251	2.0779	0.2203	-0.3922	-0.299	-0.5224	0.6427	-0.8547	-0.6935	-0.7	-1.323	1.4361	1.2769	-0.7985	0.8968	2.7156	0.6364	-0.5777	-1.8667
TCGA-BR-A452-01	1	7.52	1.5745	2.2314	-0.0675	3.0544	2.579	2.4929	3.1469	0.3252	4.932	2.4456	0.9077	0.7877	-0.4983	-0.1732	-0.6331	-0.8726	0.3396	-0.367	-0.5715	5.0705	1.5554	1.6583	1.039	0.4299	0.1066	-0.5933	0.196	0.0092	0.8376	3.3806	-0.715	-0.4928	0.9293	0.2014	-1.0038	-0.6648	-0.7828	0.1374	6.9846	-0.5049	-1.4958	3.0941	3.7789	-0.7266	1.3021	-0.6367	0.7923
TCGA-HU-A4GT-01	0	6.5	-0.0599	-0.0067	4.9806	-0.018	1.3425	1.0049	0.9291	-0.4621	0.2561	0.2704	2.5451	-1.1703	-0.6729	-1.0156	-0.8714	-0.8897	-0.4058	-0.5664	-0.5141	-0.3558	0.6974	-0.5865	-0.0461	-0.0022	0.1613	-0.6857	-0.3506	-0.0662	-0.1718	0.7607	-0.4214	0.0837	-0.5002	-0.1461	-1.0694	-2.1251	-0.4338	-0.0822	1.6849	-0.5643	0.1759	0.3123	-1.128	-0.7603	1.3384	-0.5908	0.1459
TCGA-CD-8528-01	0	0.1	1.1395	0.8651	0.2711	1.8618	2.4632	2.1009	2.9431	-0.4508	2.0525	2.0344	2.6795	-0.6456	-0.805	-0.5742	-0.0012	-0.1144	-0.3289	-0.7442	-0.4856	-0.151	2.2419	2.2016	1.083	2.7548	-0.5145	-0.7015	-0.5977	-1.1807	0.4145	0.4916	0.2055	-0.6897	64.9983	-0.9604	0.2196	-2.09	-0.4191	-0.5269	4.1307	0.3659	3.8178	1.0467	2.2125	1.0953	0.0286	-0.2232	-1.5435
TCGA-CG-5734-01	1	7.98	-0.8022	-1.8492	-1.8447	-2.0155	-1.3017	-1.3093	-1.8477	-1.3157	-2.6099	-1.4617	-0.9685	-1.457	-1.1478	-1.2017	-1.0256	-1.1215	-0.9507	-0.7055	-0.8581	-0.9017	-1.4057	-1.6299	-1.9198	-1.6684	-1.2241	4.5046	7.3098	-0.3985	-0.9481	-0.7795	-1.2452	-0.8028	-0.7863	-0.7428	-1.4652	-0.0877	-0.8228	3.5814	-0.9635	-0.7542	-1.4312	-1.4881	-2.1186	-1.0747	-1.7033	-0.7141	1.6731
TCGA-BR-8686-01	1		1.3523	-0.2717	-0.1755	0.1624	-0.7791	-0.1723	0.2012	2.0943	0.9701	-0.2414	-0.5773	-0.4066	0.1274	0.1445	-0.2282	0.5365	-0.0277	0.2858	-0.4811	1.0578	2.0421	0.5868	0.5732	-0.4888	2.0174	-0.0728	-0.6981	0.1131	0.45	-0.4091	0.2999	-0.7396	0.5045	0.9324	0.4437	3.6171	-0.6602	-0.9153	-0.2713	-0.4967	-1.0077	0.163	0.2201	-0.5543	1.0906	-0.3144	0.035
TCGA-F1-6177-01	1		3.3913	0.9954	1.4618	2.1107	1.9453	0.6455	1.9593	-0.1983	1.976	0.7642	0.3502	-0.9606	-0.3331	-0.5257	-0.2033	-0.928	1.7737	-0.6402	-0.8737	1.2561	1.7508	-1.0405	0.7255	1.6635	3.2543	-0.6204	-0.1401	0.3036	2.7161	1.2992	3.1156	1.8811	0.1244	1.896	-0.5091	1.1289	-0.4868	0.8393	0.2193	-0.2433	0.3239	-0.0189	1.62	-0.6937	1.0788	-0.7252	4.3712
TCGA-CD-5800-01	0	13.1	1.472	2.1822	-1.204	3.6108	0.291	0.6604	0.2357	-1.2115	4.2279	-0.0648	0.1868	-0.2001	-0.3975	2.8343	0.3455	-0.7862	-0.8252	-0.6528	-0.2634	0.3961	1.7646	-0.2225	-0.3219	0.0027	0.5066	0.1997	-0.0394	0.2629	-0.0752	-0.7144	0.1637	5.0276	0.1655	3.6555	-0.8258	3.2975	-0.4729	-0.4545	2.0076	-0.1967	0.7909	-0.6749	1.7757	-0.7556	1.517	-0.0566	1.9902
TCGA-BR-8679-01	0	0	0.9695	-0.0314	2.7923	0.7034	0.3474	0.8121	2.209	0.8619	2.241	-0.1909	1.953	-0.2199	-0.0258	0.2479	1.9684	0.0752	-0.5373	0.089	-0.6013	0.4029	0.5631	1.5784	1.1512	2.1134	0.8576	-0.6007	-0.3143	2.0989	4.422	-0.9064	-0.1099	0.9138	0.5048	-0.09	-0.3689	0.1745	-0.7269	-0.268	2.8474	0.1964	0.7157	0.487	1.8604	0.3711	1.4851	-0.5287	0.8703
TCGA-BR-7703-01	0	24.7	-0.8849	-1.5124	-1.1769	-1.2893	-1.1542	-1.0998	-1.0907	-1.4483	-1.7604	-0.977	-1.0836	-0.7928	-1.0044	-1.0707	-1.3288	-1.1033	-0.841	-0.6562	-0.9263	-0.7745	-1.2727	-1.3613	-1.1446	-1.0567	-0.7999	0.1028	0.8132	-0.7791	-0.4489	-1.1213	-0.7981	-0.8219	-0.9243	-0.603	-1.0714	-0.8861	-0.7805	-0.3072	-1.07	-0.6603	-1.2582	-0.9176	-1.4441	-1.0399	-1.7511	-0.5935	-0.3182
TCGA-FP-8209-01	1	59.5	1.0744	-1.2099	0.098	-0.4008	-1.2803	-1.4	-0.4073	0.1759	0.3981	-0.6452	-1.1446	-0.1052	0.6789	0.3791	-0.7887	0.963	-0.441	-0.4538	-0.2322	-0.8522	-0.9176	1.3984	-0.338	-0.8215	0.0971	0.2482	-0.742	-0.7494	-0.4921	-1.1148	-0.1828	-0.6973	-0.7598	-1.0131	0.8076	-0.119	-0.4517	-0.5917	-1.2979	-0.2227	0.937	-0.7393	0.0701	-0.1402	-0.2009	-0.3549	-1.0409
TCGA-D7-6820-01	0	11.3	0.3976	-0.3374	-0.9819	0.4721	1.6443	1.0995	0.128	-1.2152	2.5947	-0.284	0.5439	-0.373	0.9431	0.05	-0.4181	-0.8272	1.2192	-0.4269	-0.8327	-0.717	-0.2605	-0.5365	-0.0615	0.0894	-1.3644	-0.4846	3.7675	0.3846	1.1053	-0.6622	0.2619	0.4447	-0.6621	0.3376	-1.1167	0.7741	0.2824	-0.7599	-0.753	-0.4897	-0.0824	-0.8739	1.6074	-0.8816	-0.0892	1.9996	-0.1073
TCGA-D7-8578-01	0	21.1	-1.3252	-0.2331	-0.1812	-0.9789	-0.897	-0.9702	-0.2782	0.7186	-0.4975	-1.1129	-0.7052	1.4808	-0.4882	0.6746	3.6676	1.603	-0.1766	-0.4119	-0.0346	2.3546	-0.9193	2.0892	-0.8213	-0.9187	-0.2129	0.0488	-0.0127	-0.3626	-0.1368	-1.1479	-0.4169	-0.3621	2.86	0.042	1.6879	1.1673	-0.7453	0.2418	-0.3118	2.9427	0.161	0.249	1.332	2.66	0.6378	0.1786	0.9211
TCGA-BR-8382-01	0	15.8	0.3181	0.2005	2.9031	0.1563	0.4522	0.2017	-0.1007	-0.1212	0.5048	-0.2118	0.6776	0.6501	-0.2868	0.1032	0.7773	0.4541	1.1275	2.4932	0.5176	0.5655	1.1445	0.8914	-0.3132	-0.112	0.0901	-0.5498	-0.5957	0.5363	0.7236	0.1001	-0.0748	2.1093	-0.1806	-0.1603	-0.4742	-0.0147	0.9088	0.4218	0.5248	1.2998	0.1176	0.6206	-0.8268	2.0875	2.351	0.6232	-0.1887
TCGA-CD-8534-01	0	0	-0.2018	-0.0231	0.5367	0.8276	0.2397	-0.2691	0.2696	2.0203	1.3864	1.1523	-0.9281	0.5769	-0.7411	-0.4253	-0.8805	-0.7157	-0.3035	-0.0561	0.1507	1.111	-0.2367	-0.1233	-0.6023	-0.8238	13.6082	-0.4605	-0.7149	-0.3536	1.76	1.5337	-0.8429	-0.3232	-0.3124	0.6713	-0.1823	0.3912	-0.5264	-0.9768	-0.3619	-0.6968	0.4622	-1.0431	0.8611	-1.064	-0.0306	-0.4595	-1.3187
TCGA-BR-7196-01	0	12.8	0.2761	-0.0616	-1.4039	0.083	-0.6505	-0.1937	-0.368	0.1039	-0.5432	-0.8583	-0.1298	0.1725	0.9649	1.8184	0.722	2.9614	0.1297	-0.1881	-0.189	-0.5975	-0.214	-0.1284	-0.4208	-0.6227	-0.1104	0.0168	-0.1614	0.1266	-0.5739	0.0057	0.1195	-0.2247	1.832	-0.5041	0.7471	1.359	-0.556	-0.7265	-0.1111	0.0791	-0.7899	-0.4354	-0.1163	0.2492	1.0044	-0.1628	1.3807
TCGA-HU-A4H8-01	0	8.87	1.0835	0.2933	1.8221	1.4295	-0.6311	0.0173	0.7654	-0.9729	0.5516	0.0154	0.3346	0.4503	-0.7254	-1.0195	-0.4515	-1.1472	-0.1604	-0.4643	-0.8054	-0.5873	1.1704	-0.4888	2.0369	-0.0081	1.5717	-0.7287	-0.4595	-0.9643	2.9564	-0.584	-0.7486	0.3237	-0.572	-0.4806	-1.0561	1.4552	-0.6718	-0.672	0.6065	-0.7307	0.0781	0.3302	1.4072	-1.0738	1.3222	0.2149	0.6736
TCGA-D7-6521-01	0	18.5	-0.7854	-0.4918	-0.9755	-0.2228	-0.2909	-0.2991	-0.2446	0.6643	-0.0632	-0.7807	-0.7809	-0.3092	-0.0673	0.1262	-0.0614	0.4397	1.1869	-0.6686	0.7713	0.0191	-0.32	0.4339	-0.5398	-0.8463	0.2225	0.0146	1.8022	-0.6956	-0.5296	3.3455	0.066	-0.6479	0.0952	-0.881	0.4745	0.4458	0.2432	-0.1976	2.4266	0.5099	0.755	-0.3637	0.6456	0.5262	-0.2594	0.3073	1.2703
TCGA-BR-8680-01	1		0.5834	0.6724	-0.2967	1.873	2.117	5.8971	1.4366	0.709	4.8238	1.7716	1.4739	-0.1445	-1.0289	-0.8477	-0.1289	-0.9413	-0.2494	-0.6613	-0.2743	4.4626	1.4974	1.157	1.2492	2.074	1.2157	-0.7566	-0.7804	-0.0519	1.5577	0.9086	1.2153	-0.73	0.8423	0.0174	-0.4389	1.9265	-0.8347	1.5243	4.551	-0.0226	1.101	1.1234	2.8605	-0.6317	0.3703	-0.2709	0.9919
TCGA-HU-A4GH-01	0	11.8	-0.8834	-0.7192	-1.2414	-0.3475	-0.5614	0.1553	0.3821	1.0612	2.3191	-0.7593	-0.2441	0.7073	-0.7693	-0.7229	-0.3344	-1.1629	1.2222	-0.7174	-0.3227	-0.2223	-0.2533	-0.3123	-0.5522	-0.7884	1.2648	-0.5288	0.2696	-0.0186	0.4438	-0.138	-0.1956	0.6591	1.061	-0.8524	-0.0643	0.8843	-0.6686	-0.8355	8.8651	-0.7356	-0.3103	0.0538	0.3119	-1.0949	1.5888	0.5321	0.0466
TCGA-HU-A4H0-01	0	2.1	1.6975	1.8235	3.0337	1.3671	1.7408	1.5322	1.7367	0.6613	0.438	0.7004	2.9479	0.588	-0.5	-1.128	0.1591	-1.0153	0.4636	2.9642	2.0558	-0.5318	5.4147	-0.0479	2.5351	3.6518	1.5742	-0.6487	-0.504	0.7948	0.05	-0.7201	1.8744	0.0961	1.5926	-1.1014	-0.4678	-0.2118	-0.7655	-0.7954	1.0806	-0.6601	-0.2616	2.3943	2.31	-0.8439	2.6905	0.0071	1.9643
TCGA-IN-8462-01	1		-0.8026	-0.8641	-0.6646	-1.3487	-1.0583	-0.9646	-1.0802	-0.4814	-0.7248	-0.8019	-1.1423	-0.9322	-1.2039	1.6411	-0.9509	-1.2503	-0.1732	-0.7007	-1.0032	-1.0146	-1.1207	-1.8859	-1.3891	-0.7533	-1.0406	2.3982	-0.1489	-1.6635	-1.4415	-1.3615	-1.3779	-0.6022	-1.1975	-0.7309	-1.3841	-1.5316	-0.9178	0.0508	-1.4403	-0.7886	-1.1066	-0.6191	-1.4195	-1.1369	-1.5107	-0.281	-0.3328
TCGA-BR-8384-01	0	3.71	-0.1928	-1.1768	-0.1116	-0.4612	-1.213	-1.1787	-0.392	0.2428	-0.0873	-0.2806	-1.0775	-0.7705	0.7899	0.2664	-0.4933	1.2244	-0.8539	-0.5293	-0.6691	-0.5781	-0.6882	0.5817	-0.2256	-0.9219	0.113	-0.1494	-0.5572	-0.7487	-0.3068	-1.2038	-0.3574	-0.6907	-0.6617	-1.1661	1.6435	-0.2861	-0.7996	-0.7766	-0.8015	-0.2216	0.4147	-0.7617	-0.1696	-0.2554	0.2075	-0.5033	-0.9475
TCGA-BR-4369-01	0	0	1.1762	1.3297	3.5478	0.8229	1.3189	0.3308	1.7643	0.586	1.7363	0.6154	0.4099	0.0033	-0.6416	-0.4715	-0.1453	-0.5482	-1.0654	-0.4721	0.4802	0.451	-0.4076	3.33	1.0057	0.7832	0.8402	-0.0204	-0.4096	0.3722	0.0725	-1.0958	-0.5687	-0.8164	0.9656	0.6954	0.2553	-1.4331	-0.5675	1.9093	0.6893	-0.5047	0.545	-0.4884	3.4731	-0.632	0.257	-0.6407	-1.8136
TCGA-HU-A4H2-01	0	12.9	0.2655	0.3046	-0.9316	-0.0576	-0.1986	1.98	0.3785	-1.0418	0.2128	-0.0902	1.6225	0.3865	-0.8661	-0.6762	-0.4208	-0.8484	-0.2735	-0.3434	-0.1578	-0.0188	0.285	-0.7914	2.5264	1.4857	7.2135	-0.609	0.5279	0.2637	0.8224	-0.4655	0.3543	-0.1167	3.9006	-1.0388	-1.2194	-0.3263	-0.4305	-0.3986	3.8401	-0.5323	-0.1836	-0.6913	1.5979	-0.634	0.0538	1.2749	-0.1231
TCGA-EQ-A4SO-01	0	16.2	-0.046	-1.3698	-1.321	0.0071	2.2498	0.7404	0.432	0.1937	1.986	-0.9952	2.2557	-0.7095	-0.3806	-1.0038	-0.0432	-1.1262	0.5272	-0.6939	-0.7223	-0.4684	0.6589	-0.5395	-0.8907	0.2977	0.2085	-0.701	-0.7932	-0.1638	0.8825	0.8608	-1.0633	0.2381	0.111	2.8603	-0.8195	-1.5145	-0.8594	-0.5586	4.0211	-0.6752	-1.2651	0.5114	0.1837	-0.9685	-0.2422	-0.3566	1.1142
TCGA-BR-8483-01	0	5.39	-0.3265	0.6932	0.3438	0.8681	0.3602	1.1677	0.3598	3.0442	1.6949	-0.0372	1.1401	-0.7429	-0.7711	0.2887	0.3058	-0.5088	-0.6729	-0.4244	-0.2176	4.8786	1.5525	0.8899	0.0952	0.4244	3.4274	-0.5234	0.7552	0.0212	3.1389	0.7929	0.4891	0.5787	0.8954	0.0158	-0.0859	0.5702	-0.7463	-0.1086	4.7795	-0.3874	-0.0678	0.835	0.5738	-0.635	2.8067	-0.3149	1.7986
TCGA-BR-4257-01	0	0	-0.9127	2.1236	1.7373	-0.3265	-0.5925	0.4327	1.5851	0.4914	0.4369	1.7178	0.6939	-0.132	-0.0943	-0.5547	1.1794	0.2618	-0.6247	-0.7167	0.2392	-0.6273	-0.4128	1.9257	2.0266	0.8537	-0.9639	0.0128	-0.6813	0.3692	0.1934	-1.0519	0.3055	0.5315	-0.584	-1.0383	-0.3682	-1.1066	1.3899	-0.781	0.5536	0.0378	2.01	0.753	2.24	1.5052	3.0604	-0.1995	-0.949
TCGA-BR-4363-01	0	0	0.8283	-0.2608	2.6757	1.0622	0.295	1.924	1.3432	0.9202	1.0759	-0.1595	0.0669	0.8668	0.1066	-0.5219	0.554	0.1451	0.0646	-0.3404	0.3391	-0.0469	-0.0483	0.0337	3.3643	0.2967	1.0806	-0.2295	-0.3133	-0.3594	0.0359	-1.0866	-0.2062	-0.5702	-0.3139	0.2676	0.8115	0.8729	-0.1106	-0.3812	0.0128	0.5702	1.2247	0.8791	0.9927	0.5378	2.0431	0.0531	-1.1628
TCGA-BR-A44T-01	0	12.6	1.6152	-0.4717	0.3277	-0.3733	-0.865	-0.7752	-0.7861	-0.0158	-0.0454	-0.8833	-0.9401	-1.1105	-0.5419	-0.7964	-0.9944	-0.8164	-0.7404	-0.1956	0.6427	-0.8446	-0.4562	-0.3316	-0.3762	-0.5205	1.3905	-0.2961	-0.7538	-1.1151	-0.7006	-0.1131	-0.4218	-0.4219	-0.9618	0.0766	0.868	-0.6244	3.3559	-0.1946	0.2	-0.5801	-0.2107	-0.2823	-0.3751	-1.0209	-0.1866	-0.1806	-0.8098
TCGA-CD-8532-01	0	0.1	-0.5287	-1.3389	-0.0728	-0.2057	0.1462	-0.5866	-0.1432	-0.093	-0.1552	-1.1126	-0.2727	-0.3437	-0.5507	-0.3293	-1.0701	-0.2703	0.4938	0.1832	0.6991	-0.488	-0.1976	-0.5511	0.4722	-0.3423	-0.6245	-0.5706	-0.1685	-0.5012	0.5394	0.4272	-0.6406	-0.1155	-0.7785	0.7398	-0.1622	0.3116	-0.3709	-0.4663	0.6364	-0.6084	-0.0461	-0.3155	-0.224	-0.4701	-0.1296	1.7639	0.4202
TCGA-CG-5719-01	0	1.02	-0.5949	-0.1392	-0.7552	-0.4419	-0.766	-0.6308	-0.7974	-0.5637	-0.2589	-1.1657	-0.7628	-0.3067	2.2297	1.7794	1.9708	1.1978	0.202	-0.0234	-0.4487	-0.3449	0.3875	-0.7661	-0.9787	-1.0163	-0.9876	0.3015	0.8186	0.6782	0.0678	1.3846	0.8553	1.3062	-0.3414	-0.2689	0.2516	1.026	-0.2442	0.0901	0.0991	2.4891	-0.2181	-0.827	-0.4564	0.2239	-0.2145	-0.3277	0.4609
TCGA-FP-7829-01	0	19.5	-1.4966	-1.0796	1.0178	-0.7023	-1.658	-1.5375	-1.2079	-0.4668	-0.931	-0.948	-1.1503	-1.7584	-0.3352	-0.8459	-0.729	-0.4333	-1.396	-0.6244	-0.965	-1.1312	-1.2801	-1.1404	-1.0948	-1.5395	-0.2747	3.7944	-0.255	-1.1809	-1.2948	0.0987	-0.9315	-0.8545	-1.0328	-0.347	-0.3005	-0.6035	-0.9497	1.0899	-1.8068	-0.6227	-1.1762	-1.6168	-0.4377	-0.8696	0.0493	-0.5599	-0.756
TCGA-IN-7806-01	0	21.2	-1.1518	-1.3775	-1.4701	-1.3166	-1.2016	-1.2233	-1.5748	-0.9987	-0.6965	-1.082	-1.1141	-1.451	-1.1999	1.5674	-0.7985	-1.2628	-0.9091	-0.7325	-1.0412	-1.1102	-1.1725	-1.9861	-1.424	-1.1606	-0.8763	5.8902	0.0044	-1.657	-1.475	-0.9398	-1.3624	-0.7881	-1.3581	-0.8296	-1.4444	-1.0001	-0.9562	0.9178	-1.7041	-0.7939	-1.6844	-1.2311	-1.7937	-1.1393	-1.3693	-0.3705	-0.1802
TCGA-BR-8677-01	0	0.49	0.7301	1.0616	0.6439	0.2731	0.8765	0.8439	-0.1221	2.1232	0.2915	-0.7604	0.0703	1.1173	1.5814	1.5746	1.1735	1.1095	0.6396	3.8561	0.283	1.1743	-0.0368	0.863	-0.142	-0.2145	1.7543	5.4762	-0.6401	1.0492	-0.3162	0.2479	0.328	1.2388	1.4396	0.3686	0.0577	0.8881	-0.7002	-0.8305	0.4137	1.7147	-0.3018	-0.2132	-0.0988	0.4752	1.861	-0.1151	0.7149
TCGA-HU-A4G6-01	0	12.3	1.5514	-0.2257	0.3104	0.5885	1.2253	2.5091	0.9333	1.5237	2.1796	-0.2165	2.185	-0.0604	-0.5862	-0.1809	0.4484	-1.0831	-0.1012	0.0541	-0.0405	-0.0292	0.8411	0.5316	1.3234	2.6253	1.3348	-0.7577	0.2636	3.0405	0.8917	0.3123	-0.3297	-0.187	0.9913	1.0214	-0.9987	0.2714	-0.8122	-1.0086	1.1904	-0.7521	-1.1022	0.7026	0.3581	-1.0793	0.4305	-0.7688	0.6836
TCGA-CD-5804-01	0	0	-1.7694	-0.1923	-1.3313	-1.3816	0.3047	-0.3738	-1.1426	-0.6028	-0.5168	-1.1456	-0.4345	-0.4976	0.6614	0.2181	0.4685	-0.4092	-0.5464	-0.0419	-0.5258	-0.3638	-0.0903	-1.3545	-1.4073	-1.1546	-0.1426	-0.4778	0.9333	0.1579	1.141	0.1827	-0.2347	8.5076	0.8735	1.3486	0.1784	0.4114	0.3997	0.04	0.775	0.7542	-0.7296	-1.0069	-0.1834	-0.5287	1.2962	-0.0352	2.5919
TCGA-BR-8678-01	0	11.5	2.8748	2.8303	0.386	3.7131	-0.2884	1.9229	2.5401	0.4649	1.6892	4.8091	0.9775	1.3303	-0.0481	0.7063	-0.3711	-0.3723	0.2785	0.1616	-0.1943	4.9177	0.698	1.4157	2.0199	0.7894	2.1681	-0.6082	-0.453	0.6263	-0.731	-0.2302	-0.7899	-0.2798	0.3524	0.429	-1.0421	2.3074	-0.6386	0.964	0.7106	0.1147	-0.2139	3.2845	3.4379	-0.1638	3.4004	-0.2344	-1.1751
TCGA-IN-7808-01	1	3.45	0.7404	-0.6144	-0.3962	0.6617	1.2695	-0.0641	-0.4951	-0.4189	3.154	-0.3046	-1.1215	-1.0785	-0.9163	-0.6526	-1.1051	-0.3382	0.109	-0.2916	-0.1466	1.5475	-0.7328	-0.2636	0.1359	-0.7677	2.9138	-0.2709	-0.7787	-0.9008	-0.0609	1.0603	-0.3605	-0.7057	0.14	0.827	-0.5828	-1.0494	1.2319	-0.5595	2.295	-0.6458	-0.5667	-0.4022	0.4151	-1.0286	0.3846	-0.378	-1.0329
TCGA-CG-4466-01	0	19	0.9395	0.5988	2.314	1.0809	1.4799	1.8893	2.5023	3.8316	1.9791	1.5414	0.9878	-0.0444	-0.2816	-0.9702	-0.917	-0.814	-0.8964	-0.5091	0.2822	-0.026	0.74	0.3372	1.1877	2.3891	0.5343	-0.4635	-0.5201	1.573	1.3937	-0.6203	0.683	-0.9201	0.7003	0.0521	1.2773	-0.1077	-0.2868	2.1016	2.702	-0.7042	0.418	1.1212	2.0718	-0.7868	7.1661	-0.3177	-2.205
TCGA-BR-7958-01	0	12.8	0.7735	0.5241	1.3626	0.1457	-0.2415	-0.3491	0.3614	2.4775	-0.0274	-0.2665	-0.4533	0.4767	0.3842	0.1296	-0.4467	0.349	1.3496	3.4309	0.7728	-0.3252	-0.1541	0.376	-0.1835	-0.2331	-0.1158	-0.4247	-0.5702	0.6905	-0.4661	-0.2438	-0.1001	2.748	3.1524	-0.4915	0.1265	-0.9471	0.2579	-0.7632	-0.0098	0.0524	0.2793	0.5329	0.0208	1.2217	2.319	0.7358	0.9406
TCGA-BR-4361-01	0	0	0.7056	-0.192	3.0122	0.2686	1.0844	1.1151	1.3359	-0.0403	0.2139	0.674	0.8296	0.3927	0.1489	-0.4123	0.3324	0.0609	-0.8123	-0.5539	0.4412	-0.2133	0.7028	-0.2514	1.7198	1.1974	2.8271	-0.2551	-0.6143	-0.1506	-0.7685	-0.669	-0.3385	-0.5629	-0.0817	-0.7637	0.9039	-0.6358	-0.0948	-0.5764	0.8671	0.3496	1.3009	1.4545	1.3536	0.7739	3.1238	0.0769	-1.6601
TCGA-BR-7717-01	0	0.69	-1.174	-0.6979	-0.9557	-1.4732	-1.1913	-1.1942	-1.2145	-1.2935	-2.0291	-1.2899	-0.9789	-1.3501	-1.1355	-1.3034	-1.428	-1.1631	-0.9978	-0.3447	-0.358	-0.9784	-1.1248	-0.8801	-1.2092	-1.2276	-0.4493	0.4902	-0.1189	-1.1623	-1.1323	-0.5037	-0.727	0.0981	-1.2396	-0.0274	-1.0742	-1.9143	1.1514	-0.2777	-1.2538	-0.767	-1.2292	-0.7097	-1.5596	-1.1067	-1.3401	-0.5522	-0.7827
TCGA-BR-8366-01	0	0.95	0.2434	0.6746	0.2123	-0.8534	0.349	-0.3713	-0.4566	1.9951	0.4603	-0.4494	-0.7571	1.246	0.1928	0.1968	1.2887	0.4027	0.2005	1.3577	1.0467	1.2794	-0.6084	0.2761	-1.1003	-0.5732	-0.5783	0.0917	-0.2576	2.0797	-0.3953	-0.5055	-0.1802	0.2878	0.0708	-0.5549	0.5311	-0.4503	0.7287	-0.7519	-0.9385	0.0127	-0.5091	2.4137	-0.8454	0.8805	0.0665	0.0191	-0.2094
TCGA-BR-8059-01	1	14.4	-0.9451	-0.515	-0.5741	-0.7222	-0.1314	-0.5085	-1.168	1.29	0.5184	-0.5662	-0.0552	0.7441	0.8016	0.9693	1.8732	1.605	-0.5248	-0.7013	-0.3165	0.1648	-0.1863	1.8155	0.1847	-0.4475	-1.01	0.0539	-0.0596	1.2879	0.2036	0.8621	-0.1691	-0.3048	0.8321	-0.7573	0.8879	-0.0373	-0.6002	0.3379	-0.2181	1.5084	0.3246	0.3718	-0.6371	1.3004	0.8663	-0.6788	1.0829
TCGA-BR-6566-01	0	32.8	-0.5564	1.483	-0.6681	-0.6151	0.423	-0.3694	-1.0233	-0.956	-0.3817	-0.5748	0.4924	-0.8397	-0.7848	-0.3838	1.2085	0.1891	0.4163	0.509	-0.2074	-0.0477	0.2081	-0.7988	-1.1324	-0.4568	-1.3178	-0.3522	0.5625	-0.407	-0.9014	1.517	-0.5562	0.7932	-0.3997	-0.7217	-0.4903	-0.9751	0.6795	0.4271	0.1686	1.897	-0.9782	-0.6373	-0.8234	1.6086	-1.1	-0.4037	2.5342
TCGA-BR-6452-01	0	34.7	0.8215	1.5394	2.3945	0.6276	1.2295	0.3514	1.0182	-0.5878	0.2322	0.2962	0.864	0.114	-0.2697	-0.4914	1.3844	-0.0574	0.0435	-0.4665	0.1107	-0.3077	1.3705	0.3631	1.1545	0.9604	-0.5154	-0.5154	0.1515	-0.7314	0.7697	0.1061	0.7147	0.4929	-0.0855	-0.549	-0.5624	1.0645	-0.2578	-0.3067	0.596	-0.0194	0.522	0.726	0.0523	0.95	2.258	0.9955	1.0784
TCGA-CG-5730-01	0	4.01	-0.9361	-1.5374	-1.7658	-1.7005	-1.4523	-1.4158	-1.6705	-1.4927	-2.2475	-1.319	-0.9615	-1.5258	-1.175	-1.1966	-0.782	-1.0813	-1.0064	-0.7284	-0.8962	-0.8206	-1.4085	-1.4274	-1.6278	-1.4481	-1.4672	0.2902	4.655	-0.0872	-0.9336	-1.0643	-1.1183	-0.9255	-0.7712	-0.6852	-1.4348	-0.4214	-0.7555	4.6961	-1.675	-0.7271	-1.3038	-1.7222	-1.903	-1.0899	-1.8194	-0.6882	1.2875
TCGA-BR-6564-01	1	26.1	-0.8599	-1.4094	-1.402	-0.9152	-1.3305	-1.2033	-1.1908	-1.4259	-1.5453	-0.9943	-0.9291	-1.3837	-0.9293	-0.7926	-1.0916	-0.7267	-0.7122	-0.6243	-0.818	-0.9035	-0.9681	-1.2292	-1.5174	-1.3609	-0.5131	1.7003	4.4485	-0.4267	-0.8981	-1.1356	-0.666	0.1506	-0.806	-0.4752	-1.148	-0.1871	-0.559	2.1935	-1.4024	-0.7177	-1.3545	-1.5515	-1.3152	-0.9897	-1.6509	-0.5907	-0.0778
TCGA-CD-A4MH-01	0	0.1	0.6941	0.0383	-1.1508	-0.0204	0.9532	1.2435	0.0283	0.671	-0.2293	0.181	0.0215	-0.8378	-0.627	-0.6946	-0.2057	-0.5606	-0.5246	-0.5061	0.2015	1.4194	-0.4648	-0.7723	-0.0007	-0.4711	4.2958	-0.6782	-0.6518	-0.5741	1.0354	-0.6749	-0.7487	-0.3733	1.5282	-1.074	1.7698	-0.8869	-0.4468	1.7164	1.1244	-0.4477	-0.784	-0.7196	0.6823	-0.8119	-0.3224	-0.6928	0.6546
TCGA-CG-4442-01	0	0	0.283	1.632	3.1561	1.7827	1.3241	1.6325	1.7516	1.7373	1.0561	0.2091	1.1639	-0.1665	-0.3229	-0.7587	0.1686	-0.6437	-1.1521	-0.6959	-0.4654	-0.2259	1.1319	1.1879	3.7105	2.3889	0.5619	-0.5116	-0.6727	0.636	0.4179	-0.0208	-0.0387	-0.7612	0.4647	-0.4381	0.0283	-0.0481	0.6711	1.8824	1.2251	-0.2284	2.2216	2.2787	1.6868	-0.143	4.1018	-0.5879	-1.8608
TCGA-CD-A4MI-01	0	0.1	-1.0461	-0.3805	0.4576	-0.6754	-0.8609	-0.9056	-0.8487	1.032	-0.2498	-0.7692	-0.8892	1.3518	0.127	-0.2242	0.3049	0.2054	-0.2974	1.2062	1.4801	0.2719	-0.8329	-0.8144	-0.5489	-0.9035	-0.0154	-0.4984	-0.6962	-0.7987	-0.5691	-0.104	-0.3507	1.4778	-0.9691	-0.9329	1.1791	-1.1799	1.6816	-0.6183	-0.1634	0.7233	-0.0326	0.5319	-0.7104	0.4248	0.9317	1.3253	-0.8272
TCGA-CD-8526-01	0	0.07	1.3294	1.7679	1.3215	1.264	7.1255	0.4703	1.5129	0.2721	6.811	0.3344	1.2305	-0.4482	0.344	0.9423	-0.5493	-0.2549	0.0712	-0.3188	-0.0854	2.0283	1.4644	1.4577	1.1114	2.7884	0.5091	-0.4187	-0.4452	-0.2563	-0.4351	-0.1206	-0.2961	0.4538	4.4275	2.5127	0.3764	1.073	-0.5072	-0.3339	8.8086	-0.5726	-0.9131	-0.623	2.5871	-0.5695	2.3006	-0.577	-0.1797
TCGA-BR-8078-01	0	12.3	-0.1142	0.1486	3.3446	0.5176	2.0887	0.4148	0.8687	0.4261	0.6378	0.4811	0.6018	0.4064	-0.2699	-0.5873	-0.0681	-0.3662	0.3502	0.3795	0.4817	-0.0784	1.1136	0.7317	1.1802	1.5112	0.489	-0.4611	-0.4192	0.0821	-0.7196	-0.173	-0.0229	1.0214	-1.0665	-1.3073	-0.2439	0.3877	0.3817	-0.0243	0.0289	0.126	1.0972	1.4314	0.9211	0.4151	3.5007	0.8853	-1.0719
TCGA-CG-5726-01	1	28.9	1.5156	1.7331	1.7259	1.0967	1.9242	0.9753	0.1084	-1.0181	-0.6547	-0.9513	1.1489	0.05	-0.774	-1.1698	-0.0217	-1.1674	-0.0071	-0.7009	-0.9245	-0.7237	3.2666	-1.274	0.4527	1.0044	0.0082	-0.6639	-0.1945	-0.794	1.6349	1.2639	0.9168	1.7498	0.1202	1.8112	-1.3399	-0.0159	-0.8384	-0.7339	1.0445	-0.6445	-0.8587	-0.6297	1.5148	-1.089	0.2934	0.3093	4.3255
TCGA-CG-5723-01	0	105	-0.8083	0.3573	0.7815	-0.8658	0.0318	-0.4404	-0.6919	-0.6689	1.1364	-0.9335	-0.1485	-0.2266	-0.6937	-1.1265	-0.2579	-0.8955	0.8004	0.3546	1.2829	-0.8522	-0.1711	-0.6832	-0.1581	-0.1553	-1.1772	-0.2012	-0.1832	0.244	-1.1037	0.17	-0.6647	5.3642	-0.1142	-0.0695	-0.2892	-1.0173	2.6973	0.2095	-0.6798	-0.4078	-0.5528	-0.8311	-0.3772	-0.4231	-0.4173	0.6203	-0.3323
TCGA-BR-8372-01	0	19.2	-0.06	0.5806	5.8854	-0.1466	0.9909	0.8542	0.0996	-0.7801	-1.3116	0.4706	3.0945	-1.1067	-1.0816	-1.2458	-0.9531	-1.107	-0.9291	0.732	1.098	-0.5059	1.0016	-0.0246	0.1004	1.3984	-0.561	-0.5286	-0.6166	-1.0636	0.1567	1.0843	0.486	1.6781	-0.561	2.2071	-0.5196	-1.0302	0.0677	2.3245	-0.5943	-0.6948	-0.1791	0.6516	0.0564	-0.7288	1.2226	-0.5892	1.5608
TCGA-HU-A4GF-01	0	25.8	0.9995	1.7057	2.1825	1.0873	1.7376	2.4604	1.3102	1.567	1.8385	1.7275	0.174	-0.3003	0.8606	0.2735	0.6122	-0.6591	0.5688	0.5847	0.4863	1.0047	0.9241	1.2131	0.787	0.1532	0.2135	-0.3653	-0.2135	2.2834	1.1741	-0.3464	0.8602	0.677	0.4486	1.9041	1.8353	0.0547	-0.1251	-0.6775	2.5687	-0.5699	1.1221	0.1605	1.5242	-0.8879	1.7334	-0.2357	0.5892
TCGA-BR-8367-01	1	26.3	-0.0501	-0.6147	1.3655	0.1734	-0.297	-0.2777	0.84	-0.1515	1.0014	0.9091	0.185	-0.3105	0.2174	2.4894	-0.5797	0.8437	-0.1884	-0.6743	-0.7262	0.1436	-0.1666	-0.0367	0.382	0.5321	0.7392	-0.2444	-0.0884	0.4145	0.0569	-1.0716	-0.4728	-0.9387	0.383	-0.2592	2.0432	0.2538	-0.8538	-0.8857	0.8596	-0.5219	1.9187	-0.484	0.2491	-0.7354	0.086	-0.4966	-0.0475
TCGA-D7-6524-01	0	17.8	-0.1824	0.2449	1.0316	-0.2602	-0.3616	-0.5934	-0.1222	-0.191	-0.2853	-0.325	-0.6457	0.5612	3.155	3.6859	3.8691	3.5033	0.8842	-0.0579	-0.126	0.3883	-0.4992	0.5929	-0.2104	-0.3942	-0.8634	-0.4091	-0.2994	0.7579	-0.3503	-0.704	1.151	-0.5164	0.3123	0.374	1.2178	0.5873	2.284	-0.8734	0.1058	1.2703	0.5953	-0.3086	-0.074	2.069	0.4319	0.4323	1.1169
TCGA-BR-A4IY-01	0	12.9	1.4367	1.2365	-0.1734	0.6397	0.3652	0.683	-0.2627	0.5246	-0.4183	-1.2274	-0.5144	0.9325	-0.4256	0.1753	3.3342	1.2579	-0.1078	-0.3145	0.1562	0.1463	-0.1492	1.3052	-0.0629	-0.6828	0.8513	-0.6062	-0.0461	-1.1031	-1.1994	-0.7766	0.539	0.7695	-0.0061	-0.0405	0.2738	-0.1281	-0.4151	-0.1494	-0.4046	3.6994	0.6216	0.0411	0.0016	3.7681	1.0461	-0.287	-0.0791
TCGA-IP-7968-01	0	2.53	-1.7596	-0.9481	-1.2645	-1.4207	-1.3234	-1.175	-1.3559	-0.1302	-0.4175	-1.1154	-1.2213	-0.2406	-1.0174	1.4785	-0.8482	-0.9449	0.5353	-0.6966	-0.9145	-0.7299	-1.3384	-1.7943	-1.3485	-1.1753	-1.068	1.9366	-0.4814	-1.5153	-0.9728	-1.2091	-1.1891	-0.5429	-0.9669	-0.594	-0.5896	-1.0551	-0.717	0.306	-1.6647	-0.7021	-1.2257	-0.697	-1.6187	-1.0006	-1.1464	-0.2769	-0.8502
TCGA-D7-6520-01	0	18.8	0.84	-0.1091	0.6565	-0.6047	0.2975	-0.5568	-0.5555	0.2606	0.916	-1.252	-0.7052	-0.1521	-0.5491	0.3154	-0.1639	0.41	-0.4633	0.0463	0.4184	-0.1014	0.0906	-0.5306	-1.1195	-0.2379	-1.231	-0.5544	2.6679	-0.5348	3.9293	-0.633	-0.3738	3.5458	1.6253	-1.0469	0.1618	1.1594	-0.7282	-0.8744	0.2688	0.2552	-0.8083	-1.0006	0.9911	0.1808	2.8571	-0.4469	3.4947
TCGA-CG-4444-01	0	47	0.3698	-0.2496	1.9485	0.8008	3.1581	1.8488	1.1607	0.2449	0.0683	0.688	-0.5588	-0.6886	-0.3866	-0.7267	-0.7506	-0.5143	-0.7542	-0.4295	-0.4647	-0.691	-0.9552	0.2413	0.5252	2.1572	0.7095	-0.286	-0.5651	-0.5919	-0.6756	-0.3778	-0.2352	-0.5297	0.3856	-0.8355	0.1615	-0.343	-0.0095	-0.5066	-0.1035	-0.5726	1.1005	-0.6775	0.3226	-0.7343	1.7533	-0.6422	-0.3636
TCGA-BR-8363-01	1	0.26	0.8009	0.6161	1.6895	0.557	2.4746	0.1467	1.2578	-0.419	1.3154	0.8211	1.1177	-0.7066	-0.351	-0.4033	-0.5252	-0.291	2.1843	0.2566	0.8735	-0.5321	1.0097	0.9033	0.8191	0.9772	-0.3502	-0.4182	-0.8568	-0.8733	-0.6921	0.0533	0.1812	0.0075	-0.3219	-0.58	0.5935	-0.3991	0.1409	-0.7833	-0.1414	-0.1006	0.7652	1.4048	0.7315	0.0295	-0.3643	0.6335	-1.0362
TCGA-BR-4187-01	1	4.63	-1.6773	0.0972	0.6459	-1.1107	-1.2421	-0.3912	-0.351	0.2682	-0.8881	0.107	-0.5014	0.4856	0.4997	-0.2796	0.6512	1.2762	-1.312	-0.7099	0.6844	-0.2877	-0.8779	0.219	-0.2589	-0.5861	-1.3179	1.0166	-0.787	-0.6386	-0.6984	-0.8707	-0.4931	0.8502	-1.136	-1.0224	0.8421	-1.6056	0.1217	-0.427	-1.3	0.6859	0.3825	-0.7203	-0.1904	0.4396	1.4123	-0.6367	-0.5141
TCGA-BR-8364-01	0	22.2	0.3148	-0.854	0.0096	-0.7522	-0.7999	-1.0418	-0.5167	0.3885	0.2987	-0.1998	-0.9466	1.0321	0.4398	1.1189	0.2402	1.8361	-0.2978	-0.248	0.0084	-0.3255	-0.6616	0.3424	-0.445	-0.5389	0.2048	-0.3616	-0.3991	-0.5203	-0.4435	-1.0673	-0.2126	-0.5793	-0.4179	-0.1194	1.9019	-0.4059	-0.7272	-0.7419	-1.0192	1.9358	0.1345	-0.1825	-0.2764	0.5516	0.0353	-0.2831	-0.7627
TCGA-B7-5818-01	0	11.7	0.5001	1.5964	-0.4514	0.2506	-0.2671	0.0246	-0.6192	0.1551	0.1745	-0.5012	-0.5581	-0.9787	-0.4412	-0.4321	-0.0883	-0.8568	1.5878	-0.2981	0.1303	0.0919	1.3182	-0.1092	-0.6677	-0.9021	-0.2736	-0.3103	0.9683	-0.27	-0.3933	2.3464	-0.4265	-0.317	-0.041	-0.2446	-0.5985	4.8875	0.3918	3.9492	-0.0453	-0.0761	-0.6817	-0.1579	-0.1923	-0.2869	0.2292	3.1003	0.9874
TCGA-BR-8380-01	0	0.69	0.3116	-0.6731	-0.0955	-0.0372	-1.0029	-0.7806	-0.5369	-0.5621	0.3945	0.2891	-0.6415	-0.8058	1.0884	0.0415	-0.5066	0.4236	-0.5722	-0.6414	-0.7719	0.0585	-0.4214	-0.426	0.225	-0.6789	-0.4352	-0.1641	-0.352	-1.0085	-1.2071	-0.6668	-0.2698	-0.8781	-0.2805	-0.0439	0.7316	0.3711	-0.809	-0.6854	-0.5967	-0.1909	-0.6201	-1.0896	-0.81	-0.392	-0.6889	-0.6476	-0.1012
TCGA-BR-4357-01	0	0	-0.586	0.8211	-0.2547	0.0894	0.0979	0.3045	0.6322	2.3553	2.0013	0.0289	0.1957	0.145	-0.2022	-0.575	0.3807	-0.4417	-0.5384	-0.5574	2.0811	-0.9536	1.3951	1.1655	-0.7441	-0.0731	2.4717	-0.0326	-0.3077	0.1243	2.6433	-0.5095	0.1852	0.7514	0.3691	-0.5193	0.6692	-0.1164	0.5632	1.6921	0.9353	-0.1986	1.7463	0.111	0.1272	-0.0817	8.9772	0.2934	0.5731
TCGA-HU-A4G3-01	0	5.58	0.9036	-1.3497	0.1455	-0.7904	-1.6022	-1.4921	-0.7824	0.4216	-0.3488	-0.7948	-1.1211	-1.6799	0.0747	-0.9124	-1.206	-0.674	-1.4383	-0.5497	-0.8764	-1.0832	-1.1083	-0.3818	-0.1107	-1.3494	-0.117	0.0439	-0.3443	-0.9144	-1.2788	-0.3782	-1.0581	-1.0109	-1.0285	-1.4005	-0.6042	-0.6137	-0.9372	-0.3867	-1.006	-0.7012	-0.3295	-1.5103	-0.2113	-1.0118	-0.1304	-0.6022	-1.2816
TCGA-F1-A448-01	0	21.3	-0.3528	-0.737	1.2806	-0.5586	-0.4175	-0.1876	-0.4287	0.0526	-0.9298	0.6202	-0.175	-0.1536	1.5354	-0.0142	0.7411	0.2319	0.37	-0.5593	0.007	0.2827	-0.4326	0.2105	0.4622	-0.467	0.1127	-0.484	-0.4986	1.3314	-0.0769	-0.8521	0.3654	0.0009	-0.5884	-0.7777	0.7156	0.4677	2.2643	-0.6918	0.5831	0.0057	0.8853	-0.2149	-0.7374	0.045	0.4814	0.1734	-0.0544
TCGA-BR-8682-01	1		-0.1417	-1.4128	0.5049	0.0737	-0.7258	-0.87	0.1117	0.295	-0.737	0.5588	-0.4206	-0.5636	-0.1403	0.6005	-0.6716	0.4597	-0.2233	-0.2754	-0.1829	-0.3173	1.1169	1.0306	-0.2562	-0.272	2.2883	-0.0575	-0.2982	0.9949	1.3782	-1.0679	0.0064	-0.9498	-0.2095	-1.3154	0.9197	2.4561	-0.5282	-0.4263	-0.5089	-0.5258	0.7112	-0.8466	-0.5671	-0.7977	0.6055	-0.2898	-0.2696
TCGA-BR-A4J7-01	0	19.4	-0.5905	-0.372	-0.0557	-0.8203	-1.2576	-0.6072	-1.1137	1.47	-0.4588	-0.8041	-0.9793	-0.2883	-0.2644	-0.645	-0.227	-0.5394	-1.0912	0.2719	-0.1366	0.0749	-0.4659	-0.6957	-0.8593	-0.3158	3.3931	-0.337	-0.7146	-1.063	0.1666	-0.6051	-0.505	-0.0782	-0.5689	-0.3141	0.177	-1.3314	-0.2589	-0.5145	0.8556	-0.3855	-0.4049	-0.7551	-0.4391	-0.9203	-0.3071	-0.3132	-1.5645
TCGA-BR-8291-01	0	16.3	-0.5709	-0.7232	-0.2913	-0.7086	-0.8347	-0.8082	-0.1668	0.9255	0.1487	-0.7834	-0.6693	0.8252	1.2169	0.7157	0.9228	2.1949	-0.1245	-0.153	-0.4559	-0.1475	-0.7772	0.0505	-0.4574	-0.6994	0.5548	-0.0764	-0.5072	-0.5605	0.9735	-1.5105	0.0106	-0.2272	-0.2684	-1.0463	1.3144	-0.0499	-0.7103	-0.878	-0.7271	0.9346	0.2808	-0.2329	-0.1179	1.1389	-0.1721	-0.1526	0.2423
TCGA-BR-8077-01	0	0.69	0.5048	0.5096	1.9884	-0.6076	0.2034	0.9186	-0.669	0.3692	-0.4608	-0.0076	-0.4822	-0.9099	-0.0384	-0.765	-0.587	-0.729	-0.7639	2.4292	1.4775	3.7808	-0.4016	-0.1005	-0.2311	0.2645	-0.7083	-0.6355	-0.4475	0.9249	0.2719	-0.3713	-0.1277	2.4952	3.2254	0.7262	-0.3173	-1.0695	0.3964	0.1656	1.6147	-0.5338	-0.5853	1.1274	-0.144	-0.5546	3.3118	-0.3362	-1.1956
TCGA-BR-7716-01	0	28	-0.7206	-0.9513	-0.8455	-1.1021	-1.1029	-1.0475	-0.7688	-1.3111	-1.5776	-0.9431	-0.9751	-0.653	-1.0522	-1.2534	-1.2998	-1.1083	-0.4954	-0.5602	-0.8793	-0.9187	-1.038	-1.3083	-1.183	-1.1302	-0.9046	1.0861	1.1634	-0.6972	0.1051	-0.5166	-0.7415	-0.6448	-0.373	0.1687	-1.0548	-0.305	-0.7264	0.7615	-1.077	-0.7418	-1.1037	-0.9647	-1.0487	-1.0117	-1.1779	-0.5881	-0.093
TCGA-D7-A4YU-01	0	16.4	0.2069	2.0827	3.3319	1.3873	0.2341	0.058	1.0562	1.7202	0.6	1.4839	0.4881	-0.4585	-0.3206	0.2995	-1.1963	-0.1245	0.6265	3.0587	0.6667	0.1457	0.8366	0.7423	2.1115	0.883	0.2394	-0.5281	-0.7383	-0.3568	0.2345	0.3571	0.1899	0.946	0.2613	-1.2991	0.3571	-2.2318	-0.0681	-0.7983	0.0683	-0.5802	1.6851	0.4618	0.8931	-0.4276	0.8661	-0.2975	1.5945
TCGA-BR-A4J5-01	0	12.8	-0.4832	-0.4408	0.2829	-0.8297	-1.0564	-0.8349	-0.4057	0.3814	-0.6172	-0.4151	-0.8625	0.7011	1.0513	-0.0195	0.9846	0.5703	-0.9297	-0.6073	-0.7335	1.4724	-1.161	-0.1487	-0.5329	-1.0569	-0.3826	-0.4092	-0.545	-0.7388	-0.294	-1.0414	0.1695	-0.8449	0.0305	-0.8723	1.2246	-0.7095	-0.3811	-0.8759	0.7855	1.1851	-0.1888	0.1197	0.116	0.313	0.2777	-0.3313	-0.7604
TCGA-CD-8535-01	0	0.13	2.4012	0.2497	0.9574	-0.2154	-0.5559	0.8727	0.9233	2.2255	2.2858	1.5814	0.0599	1.4783	0.3393	-0.2587	-0.4015	-0.5905	-0.1789	-0.6241	1.2682	1.6997	-0.6751	2.4814	0.8016	-0.0347	0.1784	-0.6734	0.2399	3	-0.8109	0.6003	-0.8214	0.1018	2.7759	-0.3447	0.1987	0.5078	-0.8596	-0.5591	0.9419	0.2916	1.6952	2.2608	2.7662	-0.4726	3.2559	-0.5816	1.1446
TCGA-D7-6525-01	1	13.3	0.9514	2.3141	1.1271	-1.1988	1.0021	0.4557	-0.2119	-0.3908	0.228	-1.2506	0.3145	-0.4084	-0.84	0.0026	2.9249	-0.1327	0.3402	-0.5916	-0.0923	0.4814	2.4794	-0.0657	-0.6391	-0.1095	1.4601	-0.4654	1.7478	-0.8361	-0.2508	0.1838	1.0178	7.3016	1.6922	0.1488	0.1122	1.3392	-0.295	0.7569	0.7213	0.3224	-0.556	-0.5056	0.5885	0.0275	3.9067	-0.593	-0.1818
TCGA-CG-5728-01	0	65.1	-1.4295	-1.278	-1.7405	-1.5633	-1.4269	-1.4219	-1.862	-1.6853	-1.8878	-1.5561	-1.3151	-1.2519	-1.1694	-1.243	-1.4722	-1.1602	-0.8879	-0.5003	-0.6874	-0.8484	-1.3471	-1.5315	-1.3291	-1.4187	-0.9449	1.6076	1.5779	-1.1205	-0.7891	-1.0459	-0.7914	-0.6769	-1.1073	-1.016	-1.4183	-1.7939	-0.165	0.3715	-1.3946	-0.7199	-1.7972	-1.3647	-1.8173	-1.0732	-2.2528	-0.5825	-1.3167
TCGA-BR-4294-01	0	0	-1.4793	-2.0334	-1.6612	-1.217	-0.4066	-0.3686	-0.127	-1.482	-1.2801	-0.4927	0.2192	-1.2216	-1.0583	-1.3287	-1.5021	-1.1429	-1.7489	-0.74	-0.0324	-0.9838	-1.303	1.2498	-0.3395	3.1444	-1.3388	0.0745	-0.5903	-1.4363	-0.6991	-0.4414	-1.6	-1.0414	-0.9265	-0.4499	-0.7051	-0.6553	-0.7542	-0.6354	0.3437	-0.7572	0.5699	-1.4881	-0.0903	-1.0637	-1.8663	-0.7782	-1.7733
TCGA-BR-8371-01	1	11.8	0.6569	-0.7243	0.4853	-0.5681	-0.996	-1.1421	-0.9981	-0.3786	0.1292	-1.0433	-0.997	-1.4519	-0.4893	-0.8195	-0.7823	-0.8741	-1.0066	-0.4839	-0.7586	-0.663	-0.7872	-1.1211	-0.8913	-1.0948	0.5593	0.1739	-0.4536	-1.4804	-1.0551	0.0232	-0.9987	-0.2549	-0.6902	-0.4367	-0.2154	0.6914	-0.2298	0.5896	-0.6559	-0.6777	-0.882	-1.0635	-0.5082	-1.0801	0.0028	-0.5577	-1.1094
TCGA-D7-A4YX-01	0	15.1	1.7491	0.2921	3.4555	1.4253	2.0821	3.0279	1.4609	3.5477	0.7294	0.8788	3.2535	0.385	-0.5187	-0.8474	0.1275	-0.6223	0.6421	1.783	-0.0532	0.3492	2.7367	0.0918	0.7088	1.4671	0.6451	-0.6754	0.159	1.7277	0.7011	0.5319	0.3831	0.5242	3.3457	1.6872	-0.7661	-0.5812	-0.3517	-0.5956	1.6646	-0.5273	-1.4509	0.911	0.2513	-0.5482	3.5418	-0.6453	0.1885
TCGA-D7-8573-01	0	19.5	2.3452	0.9875	0.92	1.7899	3.8132	2.4156	1.8646	4.2851	2.0388	1.8127	1.4032	1.2459	-0.4774	0.1462	0.0367	-0.6918	-0.065	0.0349	-0.8838	0.7984	2.7917	1.3155	1.1191	1.8397	-0.03	-0.7599	-0.3511	1.415	-0.2141	0.2583	0.0886	-0.6037	1.5874	3.5312	-0.1721	2.1482	-0.5136	-0.1095	1.874	-0.5331	-1.2123	1.2276	2.0288	-0.7467	-0.6976	-0.7039	0.0925
TCGA-FP-8631-01	0	0.56	-0.4097	-0.1108	1.0685	-0.685	-0.3389	0.2774	-0.3678	-0.0733	1.6843	-0.7306	-0.3841	0.6596	-0.0219	0.0302	2.7899	0.2721	-0.0091	-0.6234	-0.2699	0.6777	0.0111	0.8479	-0.8215	-0.6185	17.7564	-0.1358	-0.1591	0.7131	0.7554	0.1988	1.5864	2.9813	1.2516	2.2311	-0.358	0.0462	-0.7807	-0.6711	4.4471	0.1317	-0.3649	1.1479	0.2599	0.0681	2.3723	-0.1321	-1.0869
TCGA-CG-5721-01	0	6.01	-2.2245	-1.0989	-1.5394	-1.7179	-1.5679	-1.2633	-1.4799	-1.6934	-1.9289	-1.3031	-1.1342	-1.2048	-1.2036	-1.2625	-1.4958	-1.1972	-1.4276	-0.6779	-0.9507	-0.7414	-1.5584	-1.685	-1.5905	-1.4362	-1.197	1.5553	1.0878	-1.2451	-0.9347	-0.8679	-1.2816	-0.6233	-1.1966	-1.1806	-1.4368	-2.1046	-0.6556	1.4394	-1.0472	-0.7698	-1.7547	-1.4925	-1.5359	-1.1094	-1.747	-0.7304	-1.1074
TCGA-D7-6818-01	0	10.6	0.2197	3.013	-1.0892	0.1608	-0.8784	-0.7988	-0.3474	-0.9866	2.861	-0.3952	-0.56	-0.2031	0.8779	1.1688	3.0011	1.3398	-0.3607	-0.2176	0.2731	-0.0077	-0.3622	0.0564	0.021	-0.9916	-1.0855	1.0626	-0.6527	0.6937	-0.8099	1.9531	0.123	0.9808	1.2578	0.2379	0.6761	-0.5868	0.6364	0.8216	-1.1932	2.1122	-0.4951	-1.0792	2.8997	1.5026	0.1416	-0.4844	-0.5892
TCGA-HU-8608-01	1		0.7414	0.4963	3.5486	2.0687	1.1658	0.7259	1.62	0.0944	0.0239	0.9364	1.4906	-0.0813	2.1539	-0.1737	-0.3939	-0.2912	3.0186	0.4376	2.5839	-0.643	0.4822	1.9451	0.4794	1.4477	0.5349	-0.4844	-0.6314	1.3825	0.0008	-0.7202	0.2184	0.4657	0.9616	-0.481	-0.3411	-0.3037	-0.1896	-0.9062	0.3376	-0.321	-0.128	1.3201	0.5224	-0.0851	-0.1616	1.5914	1.4886
TCGA-D7-A4YY-01	0	13.8	0.6917	-1.24	0.1585	0.7114	0.6984	0.0628	0.1798	1.3727	-0.2137	-0.9159	0.1678	0.5341	-0.6663	-0.237	0.1074	0.4959	1.2149	0.3955	1.4293	-0.624	0.9611	0.4192	0.1556	0.2994	1.708	-0.4368	-0.3334	-0.5719	2.1176	0.8923	0.5774	-0.8444	-1.3443	1.0511	-0.1027	0.8665	-0.0976	-0.9055	0.9503	0.5609	1.108	0.4196	-0.4596	2.1087	0.8239	0.2275	0.4249
TCGA-D7-A4YT-01	0	14.3	0.09	0.8162	0.3448	1.986	-0.9592	0.5931	2.7071	0.2229	3.3309	-0.0512	0.7463	0.7378	-0.0495	1.4672	-0.1753	-0.167	0.3582	-0.1054	0.0628	1.8706	4.7801	0.8193	-0.0569	0.8284	3.5564	-0.4692	-0.8807	-0.3996	1.7708	-0.0395	-0.5396	-0.6535	0.835	0.0512	0.0502	0.7856	-0.8685	-0.8957	1.7435	-0.2208	2.8006	-0.4622	1.1246	-0.3677	2.809	-0.6116	2.5319
TCGA-BR-A4J1-01	1	0.72	0.9164	1.2866	0.1265	2.3895	6.3814	1.6998	0.9035	0.631	3.2432	0.5966	3.6527	-0.386	-0.1888	-0.1669	-0.7593	-0.8505	-0.9668	-0.4344	-0.1337	0.4026	2.3713	-0.1345	0.4192	1.7845	0.2553	-0.5386	-0.693	1.2047	0.9772	1.6665	0.3802	2.517	4.6016	0.8548	-0.3669	-1.0186	-0.8657	0.5046	4.226	-0.5026	-0.5991	1.1148	2.5365	-0.8953	0.8215	-0.6433	1.7286
TCGA-D7-8570-01	0	24.7	-0.8085	-0.4316	0.3029	-0.1447	-0.0045	-0.4834	-0.3495	-0.1554	1.1781	-0.4974	-0.2684	0.2885	-0.1087	0.1718	0.235	0.5963	-0.0935	1.4175	2.2032	-0.1314	-0.4168	1.1504	-1.0408	-0.3014	-0.1246	-0.0548	-0.4723	-0.7816	0.6916	-0.9172	0.215	0.9347	1.0788	-0.3732	0.64	-0.5522	0.7374	-0.6798	2.3195	0.3846	-0.2557	-0.5904	0.8756	1.0933	0.795	-0.0339	-0.0515
TCGA-D7-6527-01	1	10.3	-1.1342	0.0376	-1.3968	-0.4279	-0.4374	-0.2322	-0.3245	-1.0591	1.1543	-0.3997	-0.6134	-0.3402	-0.2797	-0.7685	-0.5935	-0.6404	-1.0026	-0.6516	-0.8219	-0.8864	0.0789	-0.5585	-1.2593	-0.2416	-1.2345	-0.052	-0.1849	-0.4681	1.9782	0.0177	0.2703	0.3047	-0.6458	-0.1427	-0.879	0.5464	-0.3775	-0.7736	0.1773	-0.6253	-1.1385	-1.3153	0.0865	-0.9412	-0.7463	-0.534	0.5341
TCGA-D7-A4YV-01	1	5.91	-0.8013	-0.5185	4.6141	0.8327	0.2938	-0.0805	0.8646	0.1803	0.6144	1.1743	-0.3339	0.378	-0.0594	0.1112	0.3031	0.0422	-0.197	0.0384	-0.3904	2.655	-0.004	0.3702	1.3578	0.2012	0.7686	-0.5861	-0.7038	-1.2446	0.4328	-1.3483	-0.4122	-0.47	-0.465	-1.2797	-0.2794	-1.4022	-0.342	-0.9236	-0.3074	-0.3559	0.6968	-0.1233	0.8203	-0.0887	1.2473	-0.2011	0.1023
TCGA-BR-A4J2-01	0	14.2	1.0999	-0.3114	-0.5037	-0.0185	0.4063	-0.477	-0.6549	1.741	0.63	-0.5383	-0.5415	1.6945	0.8784	1.3646	0.8835	1.2046	0.804	-0.5632	-0.1734	0.0214	0.2891	0.7568	0.5407	-0.3751	1.5395	0.5322	-0.002	1.4131	-0.1846	-0.5679	0.6948	-0.5518	-0.0763	-0.0588	1.3463	1.501	1.2852	-0.4842	1.4096	1.35	0.2271	0.4053	-0.1059	0.122	-0.044	-0.0344	0.56
TCGA-BR-8487-01	0	1.12	-1.2351	0.4065	-0.1252	-0.1947	0.9423	0.5589	-0.0572	0.8517	0.2699	-0.7133	0.558	-0.33	-0.8994	-0.6033	-0.7089	-0.7944	0.1159	-0.2444	0.1411	-0.6565	0.8726	-0.3405	-0.5536	-0.6409	0.9453	-0.6142	-0.3818	-1.0418	0.2351	1.2495	0.3779	0.4262	0.6672	-0.2537	-0.6216	-0.4862	-0.3643	1.2547	4.2679	-0.223	-0.3722	1.8948	0.1046	-0.562	-0.1198	-0.1609	-0.0395
TCGA-BR-6453-01	0	15.9	-0.9451	-1.3611	-1.2249	-1.2346	-1.1326	-0.9723	-1.0074	-1.253	-1.6268	-0.9902	-0.7743	-1.2044	-1.1189	-1.2368	-1.3211	-1.1293	-0.8932	-0.6516	-0.7078	-0.8173	-0.9948	-1.1722	-1.2444	-1.3118	-0.0895	0.969	1.9151	-0.4107	-0.8099	-0.7051	-0.9757	-0.7436	-0.6396	-0.3464	-1.2768	-1.0915	-0.4569	0.3853	-1.1446	-0.7556	-1.0402	-1.4108	-1.4864	-1.0895	-1.5512	-0.646	-0.6095
TCGA-BR-7723-01	1	28.7	0.5956	4.9629	-1.0731	2.2049	0.3926	0.4538	2.2299	0.2546	4.9931	4.3904	-0.1613	-0.587	-0.1828	1.8078	-0.0811	-0.0018	-0.4775	-0.5815	0.1804	1.388	0.3127	5.0391	0.9872	0.3631	1.2342	0.188	-0.732	-0.3302	-0.5975	-1.1468	0.2865	-0.0231	-0.3875	-0.3907	-0.4595	1.9988	-0.6296	0.2256	0.5413	-0.1797	6.467	-0.1994	5.3754	-0.3833	0.2402	-0.5502	-1.5289
[truncated: 202 more columns]
