# Supplementary material for: A novel gene expression-based prognostic scoring system to predict survival in gastric cancer
Source: Oncotarget. 2016 Jul 11;7(34):55343–51. doi: 10.18632/oncotarget.10533 (PMC5342421; doi:10.18632/oncotarget.10533)
Supplement: Supplementary file 5 [file oncotarget-07-55343-s005.xlsx]

## Sheet: Sheet1
Supplementary Table 5. Canonical Discriminant Function Coefficients
NAME	COEFFICIENT
TUBB	3.06091
GABBR1	-2.00576
KAT2A	0.619633
FHOD1	-2.51857
CBFB	2.35089
TNFAIP2	-2.22749
SMS	-1.35542
CAPRIN1	0.850517
PTGS1	0.737229
ECHDC2	-0.908015
GART	-2.33953
FGFR4	0.852609
BAZ1A	1.27053
CXCL10	3.84391
ETFDH	2.34496
SLC12A9	-2.0919
CEP55	-2.78248
LRRC41	2.54081
PGRMC2	-1.27645
TGS1	1.37378
CXCL1	0.612086
LIMK1	1.62782
LAMC2	-2.08144
ENC1	0.431328
ADNP	-1.05301
ABCE1	1.03639
CHORDC1	-1.94942
P4HA1	-0.871475
APOE	-2.00656
INHBA	-0.517726
OSMR	0.572556
ATP13A3	0.883811
APOC1	0.981712
TCERG1	3.8908
CCT6A	-1.02203
ALDH6A1	-0.510668
KLF4	-1.31959
SCNN1B	-0.501087
BCAR3	2.33039
MMP14	0.96047
PRC1	1.85346
PNO1	2.54179
ADH1C	0.764943
COL6A3	-0.697516
SLC20A1	3.17056
CCT2	-0.579211
PDP1	-1.73052
NOL8	-1.31515
EPHB4	0.746718
MCM2	-3.72858
CPXM1	-0.923039
NCL	-3.23629
PRR7	2.70122
