# Supplementary material for: A novel gene expression-based prognostic scoring system to predict survival in gastric cancer
Source: Oncotarget. 2016 Jul 11;7(34):55343–51. doi: 10.18632/oncotarget.10533 (PMC5342421; doi:10.18632/oncotarget.10533)
Supplement: Supplementary file 6 [file oncotarget-07-55343-s006.xlsx]

## Sheet: Sheet1
Supplementary Table 6. Data from GSE15459 are used to validate the prognostic scoring system.
PatientID	OS	OS_stat	TUBB	GABBR1	KAT2A	FHOD1	CBFB	TNFAIP2	SMS	CAPRIN1	PTGS1	ECHDC2	GART	FGFR4	BAZ1A	CXCL10	ETFDH	SLC12A9	CEP55	LRRC41	PGRMC2	TGS1	CXCL1	LIMK1	LAMC2	ENC1	ADNP	ABCE1	CHORDC1	P4HA1	APOE	INHBA	OSMR	ATP13A3	APOC1	TCERG1	CCT6A	ALDH6A1	KLF4	SCNN1B	BCAR3	MMP14	PRC1	PNO1	ADH1C	COL6A3	SLC20A1	CCT2	PDP1
GSM387957	15.27	1	12.96	8.01	9.5	9.46	8.93	9.84	11.07	13.14	7.73	9.7	6.84	6.54	10.08	9.31	8.93	7.26	9.49	9.29	10.09	10.15	10.23	6.51	6.4	11.44	11.84	11.28	11.09	9.9	10.02	8.48	9.28	8.96	8.48	4.44	11.87	6.65	12.24	4.93	8.9	8.23	9.64	10.58	10.03	12.9	9.45	11.92	9.56
GSM387834	41.97	1	12.8	8.72	9.4	8.99	8.06	7.81	11.27	13.15	8.3	10.3	1.01	3.11	10.56	10.03	8.07	6.96	9.66	9.38	10.65	9.57	8.67	3.79	6.43	10.35	11.36	10.71	11.24	10.11	10.32	10.82	9.42	7.93	9.63	2.46	12.08	1.78	13.02	5.18	9.15	7.62	8.79	9.46	7.85	14.44	10.41	12.27	9.78
GSM387970	3.13	1	13.71	7.78	9.65	9.66	8.49	9.09	12.25	12.33	4.73	8.72	2.68	7.81	11.08	5.24	7.52	6.74	10.44	8.88	10.39	10.16	12.41	7.34	8.68	11.94	10.91	11.39	11.67	11.91	9.6	11.85	9.18	8.88	11.31	6.66	12.5	3.91	10.58	5.53	8.53	9.03	10.16	9.85	5.17	15.61	11.54	12.21	10.02
GSM387967	138.37	0	12.95	9.57	10	10.01	7.46	8.82	10.81	11.98	7.52	9.82	5.61	3.79	10.72	7.43	8.39	7.99	9.52	9.18	10.5	9.84	11.37	7.69	6.87	10.78	10.94	11.11	10.93	9.59	9.87	8.36	8.68	7.98	9.54	6.53	11.98	5.43	12.04	3.64	8.78	7.79	9.44	10.11	10.65	15.19	10.65	10.75	9.44
GSM387956	12.87	0	13.33	9.14	10.29	9.51	7.61	9.47	11.75	11.48	4.35	10.75	1.61	7.26	10.58	7.06	8.19	8.56	10.31	8.59	10.67	9.92	8.42	6.97	7.2	10.93	10.82	10.42	10.26	9.34	11.39	8.02	7.3	6.63	13.45	7.42	12.38	3.24	12.71	8.18	9.42	8.55	10.27	9.8	9.66	14.33	10.22	10.72	8.31
GSM387918	155.03	0	12.91	8.58	9.78	9.36	8.44	9.07	10.95	12.6	6.57	10.67	4.8	6.45	10.47	9.15	9.31	7.17	10.1	9.18	10.87	9.62	11.08	6.96	6.97	11.42	10.98	10.63	11.03	9.37	9.59	7.02	8.19	8.44	8.98	3.4	11.86	4.05	14.41	5.39	9.36	7.61	10.12	8.95	14.03	13.57	11.25	11.1	9.39
GSM387807	4.93	0	12.8	7.46	9.71	9.75	7.42	8.96	11.95	13.37	4.49	9.91	3.77	7.4	9.69	7.73	8.02	8.28	10.57	8.77	9.81	9.51	10.59	6.49	8.05	11.74	10.43	11.22	10.12	9.16	11.35	8.9	9.16	9.1	12.25	6.77	12.42	7.38	10.35	7.63	8.29	6.15	10.5	11.05	9	12.75	10.67	11.49	10.1
GSM387873	98.1	0	12.9	8.63	9.64	9.78	7.71	10.26	10.44	14.17	4.7	9.67	7.03	5.34	10.44	11.08	7.57	8.35	9.67	8.1	9.44	9.22	10.1	6.12	7.18	11.46	10.6	10.64	11.81	9.57	10.31	7.6	6.99	8.36	11.53	7.55	12.12	7.44	11.77	7.86	9.27	8.89	9.94	9.77	8.57	12.44	10.06	10.6	7.81
GSM387907	63.53	0	12.98	8.68	9.3	9.41	7.08	9.16	11.57	13.01	3.54	10.19	5.25	7.08	10.84	8.51	8.51	8.26	10.45	9.41	10.46	10.15	11.18	6.75	6.62	11.35	11.44	10.44	10.92	9.92	11.19	7.88	8.41	8.27	11.82	4.85	11.73	3.09	12.32	3.94	9.53	8.33	9.24	10.28	7.8	12.08	10.65	13.31	9.66
GSM387864	4.3	1	12.3	8.2	9.89	9.56	8.78	10.73	11	12.85	6.12	10.02	6.3	9.22	9.58	10.14	8.62	7.38	9.86	9.89	9.05	10.62	9.43	7.98	7.83	12	11.41	9.86	10.71	9.57	11.6	10.89	8.45	8.59	12	5.25	11.47	5.03	11.76	5.88	8.39	9.82	10.64	9.85	9.39	13.86	9.84	11.81	9.49
GSM387878	23.53	0	13.11	9.91	10.66	10.28	7.04	9.73	11.05	11.96	7.34	11.18	3.25	4.52	10.58	7.87	9.16	7.03	8.87	8.87	11.11	9.89	10.18	7.26	6.9	11.64	10.97	11.02	11.36	9.14	9.7	7.74	8.39	8.22	10.28	7.28	11.93	3.68	12.39	7.55	8.65	5.78	9.15	9.35	12.84	14.47	11	10.96	9.31
GSM387881	12.27	1	13.03	9.09	9.74	9.06	8.65	6.85	10.87	13.07	8.05	10.34	0.1	7.12	10.33	8.91	8.69	7.21	9.95	9.64	10.86	9.81	10.17	6.97	6.99	11.24	12.03	10.66	10.67	9.86	9.61	10.26	9.05	8.23	9.06	2.09	12.5	2.71	12.46	2.87	9.37	7.09	10.19	9.74	7.78	14.37	9.97	11.29	9.02
GSM387944	85.63	0	13.54	7.29	9.55	9.88	9.12	10	11.38	12.65	5.05	8.8	6.84	6.42	10.63	9.68	8.61	8.14	10.06	9.12	10.74	10.56	10.94	8.18	7.69	11.66	11.37	11.2	11.5	10.3	10.06	7.89	6.33	8.97	10.51	5.11	12.64	5.41	12.97	6.45	8.64	8.89	10.45	9.93	12.46	12.76	10.45	12.25	10.03
GSM387821	122.97	0	12.82	7.94	9.33	8.01	8.76	6.87	10.86	12.62	8.01	10.76	5.48	3.42	10.82	7.74	9.78	6.26	9.63	9.27	12.06	9.08	7.88	3.62	6.39	10.15	11.27	10.85	10.69	10.25	9.49	6.8	7.68	9.19	8.09	5.26	11.65	6.6	14.19	8.28	10.49	7.71	9.99	9.47	14.54	13.27	9.67	11.34	9.44
GSM387954	21.4	1	13.48	8.42	9.49	9.66	8.86	8.46	11.31	12.26	5.91	9.42	5.21	7.83	11.6	10.08	8.16	7.45	10.54	8.85	9.87	9.18	8.86	7.6	7.47	11.74	11.79	10.91	11.48	10.54	11.69	11.06	8.44	8.19	12.77	6.26	12.49	6.03	11.49	5.54	8.28	9.2	10.43	9.62	12.44	14.97	10.65	10.97	10.27
GSM387872	85.63	0	13.01	6.55	8.46	8.48	8.87	7.57	12.02	13.32	5.94	9.47	1.59	7.3	10.54	9.47	8.48	7.33	10.55	9.58	10.6	9.5	9.46	5.78	5.9	10.96	11.79	10.94	10.93	10.43	10.7	8.56	8.92	9.5	9.31	2.32	12.69	2.23	13.76	2.76	7.41	7.89	11.19	10.76	11.36	13.98	11	12.5	9.78
GSM387979	6.63	1	12.77	8.89	9.59	8.84	7.7	8.55	11	11.88	4.73	10.64	2.56	6.03	10.57	10.05	8.98	7.63	9.57	8.46	11.21	9.71	8.93	4.02	7.13	10.73	11	11.19	11.49	9.85	10.02	9.27	7.66	8.83	11.45	6.54	11.92	6.52	13.05	7.78	9.64	6.21	9.84	10.14	11.49	13.02	10.83	11.58	8.52
GSM387893	52.97	0	13.02	8.28	9.12	9.22	8.94	8.5	10.04	12.78	6.98	10.73	0.63	7.24	10.53	7.91	9.46	6.9	8.09	9.59	10.87	9.72	9.51	4.69	5.18	10.74	11.2	10.74	10.95	10.53	9.71	6.29	9.3	8.74	9.26	1.15	11.6	4.71	14.19	9.17	10.15	7.41	8.61	9.78	13.04	14.87	10.72	11.16	9.33
GSM387857	8.07	1	13.05	9.33	10.12	9.57	7.43	7.56	10.77	12.35	8.38	10.32	5.43	3.49	10.49	8.82	8.21	7.35	7.2	9.19	10.59	9.42	10.5	7.14	5.82	10.87	11.13	10.63	10.88	9.63	9.82	10.53	9.27	8.42	9.52	5.57	11.42	4.27	12.14	5.34	9.01	8.59	8.16	9.66	8.05	14.89	10.02	10.9	8.94
GSM387865	24.37	1	13.11	7.46	9.62	8.43	8.21	6.37	10.74	12.67	5.75	9.86	2.04	3.74	11.14	8.62	8.91	8.15	10.63	9.35	10.23	10.12	6.86	7.09	5.36	10.13	11.77	10.78	10.9	9.79	10.87	9.38	8.91	8.51	11.03	5.87	12.22	1.9	13.96	2.19	8.23	7.91	11.04	9.87	5.93	14.22	10.4	11.73	9.67
GSM387982	75.53	0	12.93	9.15	10.07	9.46	6.83	8.23	10.39	11.84	6.7	11.39	6.3	5.7	10.96	9.71	9.03	7.84	8.7	8.81	11.35	9.73	7.73	7.1	7.61	11.15	10.85	10.82	10.39	9.22	9.77	7.02	7.87	7.42	9.97	6.75	11.5	5.64	13.44	10.03	9.79	8.39	9.18	9.15	13.75	12.33	10.28	11	9.01
GSM387825	125.5	0	12.77	7.76	10.2	9.1	8.16	7.78	11.52	12.38	6.53	10.31	1.62	7.9	11.22	10.73	8.33	7.84	9.32	9.76	10.6	10.41	9.4	7.27	6.95	10.8	11.79	11.11	10.66	10.11	10.89	9.9	8.02	8.68	11.39	1.83	11.75	5.19	11.41	5.2	9.28	7.54	9.26	9.69	11.48	13.09	10.46	11.59	9.81
GSM387832	125.53	0	13.07	9.18	10.19	9.14	8.83	8.54	10.62	12.53	7.44	10.98	4.04	6.51	9.98	8.62	9.11	6.57	6.76	8.83	11.13	9.27	7.32	6.21	5.1	10.77	11.52	10.61	10.6	10.48	10.28	8.54	8.35	7.82	9.81	6.57	11.51	5.01	13.64	3.97	9.01	7.87	7.77	9.25	12.13	14.69	10.43	10.84	9.44
GSM387855	114.63	0	13.72	6.61	8.89	8.49	9.99	7.4	12.45	13.68	2.9	8.63	5.77	7.91	11.26	8.3	8.16	7.59	11.78	10.14	10.17	10.43	11.1	6.93	6.83	11.32	11.72	11.56	12.41	11.44	9.31	8.51	7.87	9.47	8.9	4.34	12.55	3.32	12.91	2.02	8.77	7.55	11.41	11.2	7.43	12.79	10.36	12.73	10
GSM387818	108.7	0	13.37	7.07	9.5	9.05	8.84	6.71	11.42	12.79	5.47	9.94	4.86	9.81	10.62	10.2	9.8	8.43	11.04	9.88	10.97	10.79	12.73	5.01	7.15	10.99	11.83	11.4	10.99	10.85	9.91	10.25	7.4	8.7	10.53	3.12	12.79	1.81	12.59	4.99	8.37	8.44	11.01	9.74	11.38	14.03	10.64	11.82	9.95
GSM387819	29.17	1	12.63	8.77	8.99	9.6	8.81	9.09	10.84	12.33	7.81	10.1	3.06	7.04	10.94	8.89	8.95	7.23	9.05	9.83	10.41	8.63	9.97	7.89	7.8	10.02	11.6	11.05	10.08	10.38	11.17	11.8	9.74	9.21	10.9	5.72	11.91	4.89	14.06	4.56	8.58	9.03	9.18	9.71	8.57	14.55	11.61	11.61	9.38
GSM387916	63.7	1	12.94	7.29	10.01	9.01	7.44	7.59	11.21	12.59	4.07	10.28	4.35	8.28	10.71	9	8.86	7.95	9.65	9.06	11.09	10.31	8.81	7.06	5.4	10.7	12.07	11.11	11.63	9.29	9.4	5.16	5.97	7.4	9.37	6.23	12.62	3.23	12.83	4.15	9.43	7.4	9.75	9.92	11.11	12	10.05	11.16	10.57
GSM387796	20.5	1	13.45	8.55	9.82	9.1	7.31	10.34	11.47	11.93	3.52	10.61	4.16	8.45	10.25	11.83	7.97	7.58	9.2	9.34	10.99	9.24	10.92	4.39	8	9.9	10.66	11.48	10.48	10.77	10.1	6.61	8.11	8.46	10.74	5.66	11.85	3.82	11.9	5.02	7.43	4.1	10.47	9.35	12.98	10.75	8.72	10.68	9.62
GSM387852	17	1	12.93	7.74	9.75	8.8	8.77	8.47	11.75	12.95	6.92	8.92	2.48	8.23	10.12	7.39	8.64	7.24	9.11	10.2	10.7	9.51	10.79	6.15	5.79	11.57	12.02	11.05	10.38	11.66	11.29	8.92	10.06	8.6	10.75	3.21	12.44	2.11	12.49	1.91	9.1	6.83	9.13	10.46	12.05	14.65	11.07	12.8	9.68
GSM387898	78.6	1	12.81	8.79	9.5	8.47	8.04	6.88	11.75	12.85	7.99	10.36	4.54	7.04	9.62	9.32	9.54	6.61	8.14	9.73	11.1	9.7	8.05	6.87	5.55	10.52	11.52	10.92	10.57	9.83	10.26	9.07	9.65	8.3	9.74	2.58	11.82	5.18	11.53	4.36	9.07	6.44	8.52	10.05	10.58	14.24	10	11.72	9.09
GSM387974	134.1	0	13.04	6.51	10.15	9.92	9.57	10.32	11.43	12.35	7.42	9.45	7.45	6.21	11.01	10.57	9.02	8.15	10.73	8.94	9.43	10.43	10.14	8.18	7.9	12.75	11.36	11.12	11.03	9.34	10.95	6.17	7.82	9.52	12.33	6.73	12.57	6.55	9.94	6.98	8.47	8.2	10.63	10.14	8.5	12.6	9.83	11.85	9.77
GSM387983	56.9	1	12.77	8.55	9.82	9.17	7.99	7.47	10.8	12.62	4.71	9.5	5.08	7.79	10.26	10.33	8.06	7.72	9.56	9.55	10.1	9.12	10.38	6	7.54	11.35	11.02	10.56	10.23	9.91	9.89	12.76	9.69	8.9	9.88	5.84	11.71	3.45	12.58	6.66	8.82	9.77	9.28	10.59	7.6	14.86	10.54	11.72	9.13
GSM387883	42.5	0	12.67	7.14	9.08	9.28	7.9	8.3	11.64	12.49	6.18	10.72	5.16	6.93	11.02	11.48	10.09	7.65	10.6	9.47	11.25	9.78	11.96	6	5.37	11.61	11.32	11.09	11.14	9.93	11.35	7.34	8.52	8.48	11.42	5.09	12.43	2.7	13	8.11	9.3	6.48	10.4	9.18	13.05	12.63	10.71	11.42	9.21
GSM387903	41.23	1	13.61	3.88	9.42	8.53	9.23	7.83	11.16	13.12	6.18	9.85	1.17	8.27	10.76	8.21	7.9	7.66	11.45	9.42	11.29	9.79	9.81	6.69	6.78	10.53	12.08	11.42	11.9	10.84	8.02	7.2	5.54	8.6	8.41	2.05	12.82	5.43	10.5	4.06	9.39	5.29	12.02	10.66	8.13	12.13	10.41	12.55	9.26
GSM387939	146.13	0	12.69	7.62	10.49	9.46	8.37	7.87	11.31	12.61	6.28	9.92	4.82	6.91	11.4	8.5	9.07	8.02	10.2	9.3	11.04	10.15	11.3	5.47	7.96	10.51	11.37	11.67	11.19	10.52	9.57	4.43	8.28	8.18	8.22	5.86	12.5	3.99	13.42	4.47	9.5	6.49	9.95	10.94	13.55	11.71	10.41	12.16	9.81
GSM387960	52.63	1	13.3	8.82	9.38	8.62	7.62	7.74	11.24	12.74	8.54	10.4	2.11	3.42	9.24	7.77	8.73	6.98	6.48	9.71	10.76	8.89	7.14	7.31	4.7	8.92	11.46	10.52	10.25	9.65	9.98	8.59	8.91	8.78	8.02	6.22	11.46	5.34	12.89	3.93	9.19	7.86	7.15	9.9	7.38	15.26	9.63	11.31	9.26
GSM387827	93.2	0	12.41	8.5	9.79	8.55	7.36	7.23	11.61	12.88	9.32	11.12	2.96	3.9	9.76	9.87	9.4	5.98	8.15	8.99	10.85	9.59	10.69	3.79	5.39	8.84	11.37	10.86	11.01	9.9	8.19	7.67	9.33	8.26	5.4	6.02	12.33	2.24	11.2	5.5	7.75	5.32	8.96	10.18	9.98	14.33	10.04	12.04	9.46
GSM387841	4.17	1	12.49	7.27	9.16	8.78	9.15	7.44	10.99	12.83	7.45	10.07	4.06	3.54	10.23	10.62	9.21	7.19	7.94	9.96	11.32	9.28	7.43	6.92	5.59	10.89	11.46	10.47	10.82	11.27	10.57	10.67	9.65	8.57	9.95	2.93	11.53	2.1	13.47	4.28	8.75	8.05	8.55	10.05	10.15	13.88	10.78	11.42	8.96
GSM387838	30.4	1	12.93	8.51	8.84	8.26	8.57	7.96	11.45	12.78	9.33	10.6	3.34	3.37	9.92	8.52	8.76	6.67	7.02	9.45	10.77	8.89	8.9	6.02	4.91	9.5	11.35	10.55	10.54	10.8	8.89	9	10.19	8.35	7.19	5.71	11.79	5.04	13.28	3.44	8.74	6.52	7.95	9.77	7.72	14.77	10.03	11.8	8.98
GSM387934	141.77	0	13.18	6.91	8.84	9.34	7.42	7.77	11.84	12.83	6.25	9.78	4.39	7.66	10.88	10.34	8.65	7	9.81	9.28	11.14	10.41	10.39	7.09	6.81	12.05	11.12	11.14	10.98	9.98	12.05	9.58	7.26	7.69	12.42	5.45	12.21	2.26	12.24	6.69	9.13	7.3	9.95	10.39	11.49	14.28	10.78	11.17	9.73
GSM387863	45.07	0	13.2	8.97	9.29	9.39	8.64	7.75	10.16	12.59	8.86	9.42	4.74	3.06	10.58	7.22	8.92	7.37	8.59	10.15	10.52	9.38	12.29	7.4	3.75	9.98	11.65	10.95	10.21	10.78	10.06	12.13	10.5	9.19	6.72	5.16	11.68	3.01	12.44	2.29	8.94	10.34	9.24	9.98	6.9	15.32	11.2	11.55	8.9
GSM387815	62.93	0	13.05	8.25	9.19	8.38	7.65	7.96	11.09	12.3	2.78	10.3	3.28	6.89	10.85	8.84	9.14	6.59	10.01	9.13	11.33	9.19	9.03	6.02	7.82	11.73	11.24	11.22	10.88	10.73	9.43	6.46	7.54	8.85	9.23	5.99	11.87	3.13	14.07	9.31	10.32	6.72	10.43	9.46	14.2	12.48	10.12	11.08	9.16
GSM387861	23.2	1	12.1	6.76	8.96	7.49	9.71	6.51	12.24	13.13	3.8	9.51	3.34	7.06	11.13	10.68	9.17	7.99	10.97	8.82	10.48	10.26	7.94	6.82	7.66	10.59	11.73	11.05	11.39	11.02	11.83	10.42	8.57	10.1	11.76	5.06	12.77	2.08	13.74	1.55	9.35	7.87	10.86	10.96	11.93	13.15	11.18	12.73	10.44
GSM387891	64.57	0	12.43	6.77	8.91	8.5	8.81	7.67	11.42	12.67	7.59	10.17	2.62	6.51	10.87	10.58	10.38	7.52	9.24	9.46	11.22	9.91	8.29	4.07	6.56	10.12	11.97	10.72	10.57	10.53	10.92	6.28	8.29	8.89	10.13	2.03	11.95	6.27	13.9	8.93	9.36	7.22	8.91	10.5	13.17	12.12	10.88	11.54	9.67
GSM387858	9.27	1	13.33	8.16	9.54	9.42	8.55	6.08	11.05	12.56	4.49	9.56	1.39	7.17	10.99	9.95	8.25	7.36	9.59	9.34	10.26	9.87	7.9	7.07	4.42	12.14	11.56	10.66	10.73	10.33	11.6	12.51	8.1	7.71	12.04	4.51	12.32	2.54	12.63	3.32	9.08	6.38	10.27	10.41	6.11	14.95	11	15.4	8.63
GSM387902	59.57	1	12.96	8.12	9.11	9.58	7.85	7.45	10.72	12.55	7.26	10.92	6.45	8.12	10.52	9.7	9.45	6.9	8.07	9.83	11	9.04	8.14	5.86	6.1	11.44	11.57	10.23	10.07	9.6	9.94	7.4	7.68	8.13	9.19	6.1	11.93	2.38	13.08	4.28	9.85	6.99	8.86	9.62	13.04	14.14	10.21	11.33	9.65
GSM387835	13.07	1	12.69	7.58	9.9	8.94	9.7	8.16	12.04	12.34	3.15	8.67	3.3	3.83	11.31	12.32	8.04	7.02	10.18	9.41	9.91	9.76	9.27	7.05	6.35	11.04	11.67	11.01	12.04	11.82	11.56	11.81	9.44	9.12	12.2	4.49	12.43	4.31	11.87	4.22	8.84	7.95	11.01	10.83	5.41	14.36	11.62	12.41	10.25
GSM387965	58.93	0	13.32	7.87	9.77	9.07	8.92	9.53	11.33	12.97	5.73	9.83	5.73	9.22	10.7	10.17	8.44	8.75	9.94	8.97	9.93	9.92	12.39	6.92	8.32	12.09	11.83	10.65	10.4	10.29	10.08	8.07	7.6	8.64	11.07	6.59	12.9	2.77	12.05	2.94	8.93	5.82	10.07	10.07	5.32	13.76	11.01	11.43	9.92
GSM387951	1.57	0	12.85	6.91	9.43	7.63	7.85	8.82	12.44	13.01	4.86	9.93	3.52	7.81	10.89	9.46	9.42	7.09	10.55	9.01	11.01	9.02	9.07	4.99	7.74	10.26	11.29	10.89	12.23	10.72	9.87	7.13	9.51	8.84	11.45	5.99	12.31	6.06	12.81	5.68	9.28	5.67	11.04	9.78	12.94	11.9	10.25	11.39	9.33
GSM387874	14.33	1	13.65	8.62	9.34	9.33	8.07	8.36	11.43	12.25	6.87	9.41	2.65	7.18	10.79	12.11	8.31	7.65	9.59	9.47	10.14	8.96	11.98	7.68	6.9	10.73	10.73	10.71	10.61	10.34	11.25	11.27	7.77	7.65	11.23	2.92	11.84	1.91	12.59	2.07	8.59	8.51	11	10.2	9.06	14.61	10.44	10.86	9.08
GSM387931	148.9	0	12.69	9.34	9.81	9.25	8.46	6.9	10.93	12.57	9.17	10.15	5.3	4.07	10.6	7.5	8.77	6.69	8.59	9.9	10.6	9.09	9.68	6.85	4.11	10.22	11.13	11.13	10.62	10.43	9.76	9.47	10.26	9.2	9.79	6.11	11.6	2.46	12.21	2.78	8.95	9.2	9.21	9.76	6.58	15.17	11.16	11.58	8.69
GSM387833	8.53	1	13.7	7.91	10.11	9.62	8.52	8.2	11.16	12.2	5.22	9.62	1.62	6.04	11.43	9.85	9.33	7.26	10.08	9.35	10.64	9.01	8.87	6.86	6.6	11.37	11.97	11.39	10.31	11.57	11.97	10.73	8.32	9.5	12.7	5.61	12.39	5.39	12.92	6.64	8.81	8.41	10.41	10.04	10.21	14.35	10.6	13.76	9.79
GSM387882	16.37	1	13.4	8.34	10.01	9.94	8.01	9.1	10.36	13.36	4.91	10.06	3.2	4.87	11.12	9.49	8.86	7.22	10.24	9.17	10.29	9.72	11.87	7.61	7.5	10.6	11.25	10.88	10.79	10.12	10.33	9.19	8.13	8.5	10.62	6.35	12.46	2.6	13.62	4.1	8.98	8.47	10.38	10.09	12.26	13.73	10.58	12.01	9.28
GSM387826	11.07	0	12.83	8.19	9.42	7.73	8.47	7.76	11.05	12.71	9.18	10.55	3.61	4.54	9.52	9.66	9.67	6.21	6.8	9.59	10.9	9.48	6.45	4.93	5.07	9.55	11.68	10.41	10.93	10.75	9.53	8.93	8.62	7.86	8.67	6.04	11.86	5.65	12.08	6.34	8.88	5.33	7.28	10.05	12.16	14	9.15	11.88	9.32
GSM387984	2.23	0	13.27	5.09	10.66	8.11	8.56	8.13	11.47	12.69	3.78	10.04	4.16	9	10.92	11.28	9.25	7.48	12.16	9.72	9.97	11.29	12.75	6.24	7.79	9.51	11.34	11.36	11.02	12.4	9.3	11.03	9.47	7.53	8.39	3.37	12.81	5.38	11.83	4.17	7.85	7.81	11.91	10.64	3.6	13.73	11.52	12.48	9.25
GSM387791	20.33	0	13.52	8.83	10.09	9.14	6.28	9.67	11.21	12.52	4.75	8.75	4.06	4.76	10.8	13.76	6.02	7.87	9.25	7.14	9.98	10.25	9.31	7.48	7.26	11.33	11.28	10.93	11.19	9.63	11.35	3.7	8.61	7.97	12.48	8.19	12.48	6.8	11.46	8.21	9.47	5.91	9.99	9.53	9.58	11.36	10.82	11.85	9.39
GSM387811	3.23	1	13.04	7.73	9.24	9.18	8.9	8.93	12.46	12.4	4.45	8.36	4.5	5.46	10.98	11.75	7.96	6.36	12.26	9.08	10.14	10.07	13.52	7.12	7.77	11.19	11.83	11.87	11.69	11.87	9.27	11.8	7.65	9.24	8.26	5.73	13.38	1.33	11.65	4.68	11.33	8.33	11.67	10.35	6.33	14.49	11.74	12.17	10.79
GSM387801	20.13	0	13.47	7.64	9.41	9.57	7.25	8.43	11.32	12.58	6.05	8.88	3.42	8.35	10.32	9.35	10.06	5.29	11.69	9.61	10.92	10.41	10.01	7	10.52	13.02	11.31	11.43	11.79	10.31	9.72	7.51	7.29	8.74	9.8	7.36	13	4.65	12.49	5.83	9.04	7.01	10.85	9.78	11.96	12.17	11.8	12.57	10.1
GSM387829	127.47	0	12.5	8.29	9.09	8.72	8.43	8.06	10.23	12.49	7.96	10.36	1.31	3.53	10.66	9.59	9.32	5.67	7.68	9.25	11.62	9.4	8.41	6.11	6.68	9.8	11.21	10.43	10.93	10.09	10.3	7.84	8.41	8.99	9.21	4.37	11.52	5.96	13.93	8.28	9.59	6.77	9.08	9.49	13.87	13.35	10.31	11.22	9.42
GSM387836	19.77	1	12.36	7.61	9.38	8.57	9.18	7.87	11.46	12.79	6.32	10.15	2.42	7.2	10.71	10.65	8.84	7.43	10.09	9.29	10.81	9.71	9.01	4.06	6.84	10.64	11.93	10.36	11.45	10.32	10.21	9.27	9.46	9.2	10.68	5.61	11.92	2.86	13.12	2.21	9.31	7.53	10.82	9.91	11.68	13.29	10.57	11.92	9.81
GSM387973	7.33	0	12.84	7.77	10.42	9.04	8.61	8.79	11.87	12.82	5.39	9.52	1.7	7.76	10.65	11.98	8.55	7.1	10.55	8.87	10.76	9.57	12.18	6.56	5.45	11.01	12.14	11.38	11.28	10.02	10.59	9.88	9.01	8.74	11.8	3.95	12.51	2.2	13.17	3.52	8.61	7.2	10.67	10.47	12.45	13.96	10.51	11.93	9.02
GSM387987	7.73	1	13.38	7.6	9.62	9.04	9.22	7.39	11.35	14.28	4.54	9.85	2.72	8.3	11.59	9.68	8.04	7.69	10.71	9.66	9.88	10.68	6.74	7.17	6.27	10.32	12.68	11.25	11.81	11.44	11.29	9.52	8.5	8.79	10.88	4.79	13.1	3.03	10.19	3.41	8.77	9.64	11.44	10.82	7.15	12.94	10.9	12.51	11.16
GSM387941	19.67	1	13.4	7.34	8.66	8.51	8.48	8.56	12.03	13.32	5.28	10.04	2.47	7.72	10.51	11.78	8.73	7.18	10.94	9.43	9.91	9.22	12.71	7.39	5.98	10.67	11.91	11.06	11.72	10.8	11.09	8.61	8.63	9.6	10.86	1.58	13.08	3.88	12.29	6.28	9.59	8.14	11.12	10.69	11.54	11.6	11.85	12.2	10.43
GSM387850	6.47	1	12.89	8.83	9.61	8.91	9.15	8.16	10.99	12.61	8.05	9.99	1.84	5.59	10.23	9.37	8.65	7.65	7.64	9.97	10.29	9.37	9.06	7.49	7.04	9.89	11.41	10.48	10.06	10.95	10.32	9.04	9.81	8.53	10.53	4.57	11.33	3.35	13.93	6.32	8.75	7.97	8.63	9.97	9.52	14.68	11.77	11.28	9.33
GSM387862	4.7	1	13.05	8.61	9.73	9.59	8.08	8.15	10.62	12.63	7.54	9.74	1.97	6.24	10.34	10.79	8.45	7.43	9	9.41	10.54	9.23	12.26	7.23	6.34	11.71	11.56	10.59	10.37	10.16	10.69	10.54	9.51	8.97	10.51	3.88	11.77	3.03	11.17	3.34	8.75	8.8	9.1	9.76	11.72	14.72	10.28	11.33	8.78
GSM387805	10.9	0	13.69	8.46	9.78	9.06	8.55	10.3	11.67	13.13	3.21	9.36	3.17	5.44	10.72	11.03	8.2	7.19	11.56	8.33	9.98	9.85	12.81	7.57	7.55	13	11.07	11.43	10.96	10.24	10.24	4.7	8.32	8.2	10.9	7.05	12.56	6.92	13.67	6.14	9.44	7.64	11.29	9.96	8.16	10.68	10.86	11.65	10.2
GSM387935	5.07	1	13.05	7.18	10.05	8.92	8.55	7.31	10.64	12.36	4.13	10.26	6.09	8.1	11.03	9.58	8.75	6.06	10.19	9.15	10.62	9.63	10.27	6.97	9.44	10.24	11.21	11.06	11.17	9.8	9.68	8.88	8.04	8.79	10.59	6.98	12.21	4.05	14.12	8.49	9.58	7.19	9.37	10.78	12.6	12.37	11.18	11.75	9.3
GSM387890	0.4	0	13.8	8.26	10.69	9.87	9.63	8.63	11.74	12.94	2.72	9.46	3.77	8.73	11.44	9.52	7.81	7.93	10.92	8.98	10.33	10.46	12.3	6.71	8.14	11.35	11.19	11.93	11.74	8.76	9.38	6.49	8.1	9	10.43	7.06	13.47	2.68	13.09	4.66	9.01	7.87	11.22	10.37	9.98	11.74	10.85	12.86	9.25
GSM387817	88.07	0	13.2	8.28	9.9	9.24	7.4	8.28	10.99	12.82	5.25	10.23	2.83	6.08	10.62	9.06	10.15	7.92	10.98	9.55	10.93	9.63	9.48	6.14	4.86	9.88	11.46	11.12	11.05	9.8	9.56	3.94	8.34	8.95	8.94	6.01	12.07	5.82	13.3	4.23	9.15	7.92	10.35	10.24	12.62	12.86	9.81	12.09	8.88
GSM387870	4.6	1	13.07	7.52	9.15	8.82	9.14	7.35	11.49	12.89	3.31	10.15	4.32	7.74	10.66	10.29	8.53	6.77	10.2	9.99	10.23	9.52	10.64	7.06	8.42	10.86	11.63	10.87	10.47	10.84	10.56	10.28	9.68	9	10.41	5.98	11.81	5.91	12.72	7.43	9.42	9.43	10.79	9.96	9.18	14.53	11.21	11.55	8.91
GSM387812	11.1	0	12.86	7.02	9.46	8.69	9.34	8.44	11.24	13.24	6.41	9.85	3.31	8.34	10.27	10.91	8.72	7.31	10.17	9.65	10.31	10.1	12.35	6.18	8.05	11.56	11.84	11.14	10.8	10.41	10.73	9.23	8.32	9.99	10.48	5.01	12.87	2.72	12.49	3.82	9.01	7.3	10.08	10.97	12.17	13.91	10.11	12.41	10.22
GSM387837	37.5	1	12.59	8.1	8.87	8.22	9.35	5.49	11.49	12.98	6.04	9.93	2.41	6.77	10.06	9.96	8.63	6.5	9.56	9.47	11.06	9.92	7.75	6.73	7.93	11.81	11.57	10.97	10.4	10.44	10.56	11.05	9.15	9	10.86	4.96	12.55	1.65	12.37	2.21	9.07	6.32	9.4	11.01	6.97	14.21	10.13	12.45	9.2
GSM387889	11.07	1	13.01	7.61	8.94	8.93	8.59	8.95	11.48	12.46	9.45	9.74	2.36	5.94	11.43	11.33	9.32	6.76	10.24	8.8	11.06	9.19	14.12	6.14	8.55	11.31	10.94	11.34	10.74	10.12	9.45	10.96	8.56	8.12	9.24	5.15	12.11	2.37	13.86	6.93	9.83	7.78	10.28	9.69	12.02	14.47	10.51	11.55	9.3
GSM387794	26.27	1	13.41	8.11	8.8	8.56	9.13	7.5	11.25	13.11	6.55	10.15	2.44	6.1	9.6	11.3	8.25	7.61	7.78	9.46	10.54	9.01	9.1	6.5	7.12	11.16	11.99	10.65	9.42	10.47	10.07	10.29	9.59	8.97	10.38	3.71	12.15	4.43	11.44	1.94	8.29	7.38	8.3	10.07	11.9	15	10.53	11.69	9.91
GSM387955	12.97	1	12.98	7.91	11.87	9.2	9.1	7.38	12.19	13.27	6.65	9.24	1.47	8.48	11.02	9.14	8.17	7.46	10.55	9.46	9.74	9.65	8.25	7.86	8.39	11.64	11.34	11.61	11.41	10.53	10.5	9.36	10.27	8.83	11.13	4.41	13.25	5.37	12.36	2.64	9.36	8.56	10.48	10.53	8.66	13.89	11.7	12.16	10.28
GSM387848	99.43	1	12.77	8.39	9.09	9.24	8.07	8.36	11.15	12.31	6.28	9.79	2.93	8.42	10.63	11.61	8.61	8.1	8.75	9.66	10.31	9.24	10.68	6.71	6.84	11.63	11.04	10.5	10.11	10.32	11.6	9.46	8.19	8.12	11.74	4.89	12.14	3.59	13.7	7.55	8.63	8.52	8.8	10.04	12.64	14.35	11.03	11.46	9.24
GSM387972	0.33	0	12.81	6.43	10.35	9.77	8.1	9.82	10.9	12.33	4.93	9.08	5.95	7.57	10.81	10.71	8.03	7.67	9.22	8.3	9.65	10.56	11.43	8.52	7.14	11.3	11.77	11.01	11.66	10.55	10.71	10.33	7.87	9.51	11.68	7.13	12.48	5.7	9.41	6.1	8.77	9.46	10.47	9.96	6.88	14.12	10.28	11.75	9.11
GSM387915	157.83	0	13.15	7.8	9.24	8.61	8.56	7.64	11.39	12.59	6.63	9.98	5.23	6.98	10.82	13.1	8.99	7.24	9.86	9.21	10.79	9.82	9.88	6.85	8.59	10.13	11.39	11.29	11.05	9.91	10.78	8.89	8.76	8.41	10.91	4.82	12.04	2.85	13.21	7	9.12	7.04	9.35	10.72	12.31	14.25	10.58	11.71	8.99
GSM387909	28.83	1	12.92	8.91	9.84	8.47	8.29	7.23	11.01	12.78	7.22	9.67	4.93	5.89	10.39	9.09	8.63	6.73	7.97	9.28	10.45	9.7	8.23	7.18	4.34	11.86	11.67	10.44	10.48	10.11	9.99	10.76	8.79	8.5	9.04	6.12	12.05	2.9	12.75	2.92	9.36	6.96	8.89	9.85	8.64	14.41	10.18	11.44	9.03
GSM387789	30.47	0	12.78	7.24	8.52	8.25	9.77	8.23	10.82	12.73	7.17	9.92	1	3.88	10.18	13.01	8.52	6.96	10.39	9.75	10.1	9.35	11.77	6.78	5.56	11.17	12.07	10.6	9.85	10.49	11.93	9.41	9.81	9.6	11.25	0.82	12.54	5.42	13.05	3.39	9.3	8.03	10.45	10.44	7.6	13.81	10.21	11.43	9.61
GSM387896	9.97	1	13.11	7.3	9.2	9	9.85	7.77	12.2	12.86	5.77	9.55	3.1	8.77	10.76	10.52	9	7.51	11.43	10.1	10.19	10.21	12.52	6.77	7.57	11.08	11.69	11.35	11.14	10.32	10.09	9.13	9.24	9.73	10.5	3.79	12.99	4.75	12.66	3.02	10.43	8.15	11.04	10.71	5.98	13.81	10.82	11.92	9.26
GSM387910	22.27	1	13.06	7.3	8.98	8.89	9.11	7.36	11.36	12.72	7.5	10.38	2.54	7.65	10.51	10.89	9.54	8.43	10.01	10.09	10.97	8.94	8.78	6.12	6.4	10.37	11.5	11.03	10.77	10.35	10	7.17	8.72	8.51	9.93	4.69	12.15	2.87	13.79	6.3	9.96	6.68	10.18	10.19	12.27	13.75	10.36	11.94	8.84
GSM387912	17.1	0	12.54	7.4	9.58	8.62	9.14	6.56	11.57	13.01	7.39	10.48	2.84	8.37	10.91	9.52	10.07	7.33	9.76	9.67	10.78	9.97	11.36	6.2	8.02	10.29	11.48	11.1	10.74	10.12	9.92	8.26	8.94	9.42	9.88	2.55	12.47	1.12	13.49	4.37	9.47	7.56	10.02	10.15	13.54	14.07	11.36	11.79	9.91
GSM387822	0.2	0	12.9	5.99	10.13	9.08	9.99	8.14	11.8	12.9	6.33	9.18	4.53	8.05	10.96	10.24	8.71	7.71	10.51	9.65	10.55	10.47	12.97	6.81	6.12	11.66	11.76	11.38	11.46	12.83	11.31	11.6	7.66	9.39	10.95	5.64	12.55	5.79	12.85	3.54	8.02	8.97	10.78	10.29	10.85	14.55	10.03	12.6	10.1
GSM387800	7	0	13.29	7.04	9.63	8.86	8.18	8.93	11.65	13.06	4.18	9.76	2.63	8.61	10.86	9.72	9.16	8.08	10.25	10	10.11	9.42	10.91	4.77	6.79	12.6	12.1	11	11.14	10.25	9.62	7.51	7.84	8.97	10.43	6.13	12.54	1.27	12.42	5.93	9.17	8.25	10.41	10.07	10.92	13	10.52	11.72	10.24
GSM387808	5.87	0	13.41	7.4	10.25	8.89	8.09	8.11	11.9	12.59	6.59	9.84	0.32	7.64	11.05	9.44	7.8	7.19	10.8	9.34	10.2	10.34	12.6	6.61	6.75	10.98	11.99	11.02	11.35	11.19	10.35	9.82	9.16	10.43	11.64	6.14	14.21	2.01	13.18	4.02	8.07	8.17	11.78	10.77	11.32	13.29	10.42	12.14	10.01
GSM387880	74.97	0	12.51	8.58	9.88	8.94	8.42	7.36	11.1	12.66	8.53	10.48	1.44	4.09	10.42	9.48	8.89	6.74	7.76	9.61	11.2	9.4	8.34	6.77	5.29	10.7	11.52	10.61	10.92	10.46	10.02	10.12	8.96	8.54	9.81	5.84	11.59	4.41	12.73	6.16	9.19	8.13	8.33	9.89	13.21	14.51	9.66	11.42	9.38
GSM387868	66.57	0	13.56	8.93	9.3	9.46	8.37	8.18	10.78	12.67	8.86	9.4	2	5.31	10.91	12.65	8.66	7.1	9	9.34	10.25	9.2	13.74	6.98	4.6	10.53	11.26	10.67	10.79	10.71	10.89	11.61	9.07	8.32	10.7	2.27	11.6	5.27	12.05	3.59	9.08	9.51	9.66	9.87	6.75	14.99	11.01	11.3	9
GSM387948	137.47	0	12.76	8.05	9.43	8.51	7.5	7.35	12.29	12.76	4.59	9.72	3.07	7.96	10.76	10.52	8.89	7.46	9.9	9.27	10.22	9.56	11.27	6.49	6.69	10.32	11.35	10.71	10.83	10.43	10.75	9.44	8.53	8.69	11.17	6.76	12.19	6.24	12.37	7.19	8.58	6.09	10.48	11.19	13.06	13.11	11.02	12.17	9.45
GSM387949	2.6	0	13.04	7.26	9.15	8.56	8.82	7.72	11.11	13.35	7.14	9.91	5.2	7.65	11.57	8.71	9.45	7.67	10.45	9.69	10.72	10.54	8.23	6.82	7.07	10.44	11.57	11.13	10.88	10.14	9.61	5.62	7.15	8.86	9.44	4.61	12.68	3.36	13.69	7.19	9.09	7.94	10.95	10.3	12.26	12.35	11.82	12.66	10.58
GSM387849	11.4	1	12.51	8.48	9.73	9.56	8.39	8.54	10.77	12.47	7.53	10.34	2.27	6.81	10.91	10.9	8.42	7.07	9.09	8.9	10.61	9.1	10.59	7.17	5.06	10.46	11.53	10.83	11.02	10.31	10.76	9.5	9.64	8.38	10.28	5.45	12.39	2.9	13.23	5.55	9.16	6.5	10.55	10.09	10.82	14.93	12.07	11.24	9.1
GSM387929	11.53	1	12.81	8.06	9.27	8.37	8.1	7.68	11.3	13.03	7.45	9.55	-0.52	4.48	10.19	11.15	8.93	7.15	8.62	9.53	10.78	9.48	11.58	7.13	5.87	10.88	11.68	10.8	11.13	10.35	10.03	10.83	10.12	8.69	10.04	2.85	11.75	2.79	11.35	5.17	8.38	6.28	8.96	10.17	10.14	14.13	10.03	11.71	9.75
GSM387901	82.87	0	13.05	7.04	9.9	9.41	8.72	7.86	12.67	12.81	5.98	9.1	3.27	9.31	11.42	7.81	9.39	7.65	10.39	10.11	11.19	10.56	14.04	6.89	6.43	11.95	11.38	11.28	11.32	11.72	8.67	7.79	8.26	9.51	8.55	5.45	12.18	4.36	13.71	4.35	9.41	7.49	12.83	10.66	5.49	12.11	10.07	12.35	9.55
GSM387866	13.37	1	13.05	8.47	9.67	9.04	9.38	7.9	11.07	12.91	6.82	10.5	0.82	4.75	10.44	10.5	9.42	6.83	9.15	9.31	11.05	9.48	8.28	7.46	7.19	11.15	11.73	10.89	11.38	11.14	11.92	8.51	9.41	8.33	12.33	5.4	11.71	2.97	13.19	7.23	9.63	8.14	9.05	9.64	13.74	14.75	10.59	10.95	9.55
GSM387897	24.3	0	13.7	7.39	9.03	8.4	8.16	7.92	11.28	12.84	5.66	9.87	1.65	7.44	10.46	9.54	9.2	6.98	9.88	9.78	11.23	9.36	10.37	5.75	7.56	10.96	11.35	10.5	10.98	9.74	10.09	7.69	9.19	8.48	10.83	5.43	11.81	5.34	13.32	8.74	10.05	5.28	10.09	9.79	14.35	12.9	10.21	10.96	9.61
GSM387914	6.6	1	13.32	8.06	9.38	8.83	8.9	7.5	12.61	12.8	6.25	8.62	0.76	8.88	11.02	9.61	8.28	6.32	10.21	9.98	10.13	9.99	8.76	7.04	8.56	9.86	11.85	11.32	11.25	11.24	12.26	10.71	9.31	9.15	12.82	5.17	12.73	4.29	10.29	2.14	9.21	7.97	11.24	10.18	8.5	14.36	11.62	11.84	10.81
GSM387911	24.9	1	12.44	7.55	10.08	8.53	9.32	7	11.12	13.02	7.25	10.03	2.88	2.96	10.63	10.73	8.93	7.01	9.04	9.47	10.52	9.38	7.92	6.94	6.77	10.61	11.54	10.85	10.79	10.3	11.17	10.64	8.85	9.36	11.29	5.71	11.82	2.87	12.91	3.7	8.85	8.28	9.38	10.27	11.76	14.59	11.05	12.19	9.43
GSM387899	11.77	1	12.74	8.77	9.93	9.15	8.64	7.54	11.5	12.82	7.27	10.19	1.81	8.55	10.11	9	8.67	7.29	8.76	9.26	11.11	9.79	10.03	6.7	6.16	11.85	11.43	11.05	10.78	10.44	10.35	9.76	9.65	8.8	11.35	6.57	12.03	5.03	12.12	3.58	8.94	4.67	9.16	9.55	12.95	14.82	9.86	11.44	9.37
GSM387946	14.6	1	13.26	8.09	9.84	9.5	9.06	7.32	11.1	12.68	6.89	9.43	3.74	7.69	10.76	11.38	8.42	7.73	9.93	9.34	10.44	9.56	11.55	7.82	7.29	11.84	11.29	10.93	10.83	9.88	10.54	8.66	8.82	8.79	10.2	5.8	11.96	4.18	12.77	4.84	8.79	7.64	9.88	10.04	12.09	13.68	10.35	11.68	9.22
GSM387845	4.13	1	13.68	6.9	9.15	8.54	10.49	8.86	11.27	13.19	7.06	9.2	0.41	6.96	10.95	10.76	7.94	7.45	10.73	9.4	10.06	9.58	9.35	7.34	8.35	10.29	11.1	10.82	10.58	10.67	11.53	10.59	9.22	9.32	11.27	2.96	12.1	0.88	13.4	5.49	9.32	9.39	10.56	10.12	12.79	14.43	11.54	12.21	9.85
GSM387947	17.9	1	12.7	8.11	9.07	9.01	9.48	7	11.81	12.77	6.87	10.13	5.22	7.2	11.33	10.49	8.94	6.77	9.79	9.65	10.06	9.74	11.21	6.99	6.8	10.75	11.39	11	10.85	10.59	10.11	9.61	9.5	8.79	10.25	6.1	12.24	1.51	13.55	3.56	8.3	7.67	11.07	9.51	13.12	14.48	11.26	11.84	9.61
GSM387900	5.97	0	12.93	7.69	8.48	9.04	8.25	7.6	10.56	12.86	7.17	10.86	4.85	6.94	10.98	9.41	9.97	7.24	9.83	9.37	11.08	9.03	9.59	6.54	6.83	10.78	11.59	10.42	10.55	10.04	9.17	3.78	7.25	8.69	8.42	5.68	11.73	3.41	14.56	8.28	9.86	8.05	10.36	9.99	14.58	12.82	10.74	11.38	9.38
GSM387840	129.27	0	13.18	8.81	9.84	8.61	7.95	6.63	11.5	12.79	9.76	10.6	2.66	5.07	9.32	9.46	9.48	6.36	6.56	10.1	10.73	9.23	5.77	7.25	4.97	8.94	11.6	10.68	10.45	10	8.68	7.3	9.13	8.45	7.54	5.33	11.41	5.72	12.26	4.02	8.41	7.47	7.78	9.99	7.72	14.57	9.75	11.58	9.52
GSM387986	1.47	0	13.38	8.55	9.05	8.28	7.67	6.24	11.47	12.7	6.87	9.46	6.28	9.47	10.22	8.8	8.47	7.91	10.01	10.23	10.33	9.01	9.51	7.09	5.26	10.1	12	10.92	11.15	9.52	9.94	7	7.45	8.77	10.05	6.47	12.7	5.53	13.06	7.88	9.11	7.29	12.02	10.73	12.54	11.82	10.89	12.1	9.75
GSM387803	32.7	0	13.59	7.71	9.63	9.36	8.88	9.38	11.94	12.61	7.06	10.01	6.17	8.03	10.95	10.59	8.67	7.43	11.09	8.4	10.33	9.9	11.54	8.49	5.42	10.49	11.93	11.34	11.77	11.02	9.89	5.28	8.21	9.51	9.95	6.31	12.92	4.53	12	4.21	8.31	7.97	11.54	10.86	13.33	9.44	10.47	11.94	9.89
GSM387985	116.6	0	12.51	7.5	9.34	9.15	9.13	6.87	11.38	12.61	7.74	9.38	1.89	7.95	10.93	9.69	9.19	8.44	10.03	10.17	11.12	9.89	9.43	5.8	5.82	10.33	11.56	10.96	10.72	11.02	10.31	8.2	8.14	9.75	10.46	2.6	12.32	1.65	14.01	2.78	9.8	8.82	11.48	9.95	13.55	13.65	10.64	11.64	9.7
GSM387919	10.43	0	12.56	7.68	9.06	8.81	8.35	7.44	11.92	12.62	6.83	9.32	3.93	7.15	10.81	10.52	8.49	7.09	10.04	9.39	10.1	10.16	10.55	6.8	6.89	10.64	11.69	10.95	11.18	10.67	12.54	9.24	9.19	8.95	12.78	5.49	11.77	3.72	11.38	2.29	9.11	6.76	10.01	10.24	10.66	13.75	10.97	11.35	8.95
GSM387958	80.7	0	13.5	6.35	8.92	7.08	10.06	6.48	12.04	13.57	3.38	10.51	2.18	9.34	10.05	8.44	8.49	7.05	9.84	10.28	10.31	9.7	7.52	6.22	4.3	7.4	12.08	10.26	11.75	11.53	9.6	7.82	2.13	10.36	8.92	3.03	13.2	2.59	9.87	4.6	10.03	4.46	12.37	10.4	4.33	8.15	11.1	12.81	8.97
GSM387923	0.03	0	12.24	6.75	9.35	8.95	8.88	5.97	11.45	13.36	5.43	10.99	1.92	8.57	10.79	10.01	10.29	7.88	9.79	9.5	10.61	9.76	8.33	6.54	4.71	12.11	11.99	10.89	10.2	10.59	10.93	9.93	8.04	9.33	11.63	2.53	12.48	3.41	12.43	3.22	8.92	6.9	10.45	10.46	7.92	13.74	10.47	11.29	9.47
GSM387942	0.33	0	13.34	8.11	9.64	8.4	7.86	7.7	10.59	13.23	6.68	9.94	2.72	7.74	10.58	10.15	8.62	7.84	11.04	9.34	10.42	9.69	12.22	6.4	7.62	12.08	12.02	10.99	11.22	10.69	9.6	9.75	8.79	8.76	9.91	6.28	12.77	4.53	12.2	2.57	9.44	7.22	11.13	10.48	11.3	14.04	10.33	11.97	9.94
GSM387962	9	1	13.04	7.82	9.57	8.86	8.98	7.89	10.82	12.94	4.94	9.82	2.15	7.15	10.5	11.95	8.47	8.82	8.91	9.38	10.55	9.71	10.8	6.3	7.01	10.93	11.69	10.71	10.93	10.25	10.13	11.11	9.89	9.38	10.85	5.72	12.37	5.38	12.15	6.58	9.07	8.72	9.65	9.78	11.75	14.07	10.69	11.65	10.31
GSM387802	15.2	0	12.99	7.55	10.1	9.85	8.82	10.51	10.62	12.37	5.4	6.62	7.09	7.19	11.04	14.38	8.32	8.28	10.15	8.73	9.27	9.8	13.57	7.71	6.89	12.77	11.8	10.53	11.43	9.2	9.65	8.84	8.96	9.52	10.22	7.76	12.69	5.06	13.1	5.56	8.67	8.31	9.95	8.7	6.64	12.27	10.48	11.6	10.4
GSM387867	22.8	1	13.1	7.16	9.43	8.81	9.11	8.21	11.38	13.17	8.35	9.69	3.82	8.56	10.83	8.79	9.8	7.78	10.44	9.64	10.52	10.03	11.56	6.88	7.62	11.61	11.31	11.4	11.65	10.37	9.65	8.15	9.11	9.33	8.87	5.69	12.66	6.25	13.06	5.17	9.11	8.1	10.39	10.78	13.96	13.95	11.18	12.61	10.17
GSM387894	66.57	0	13.06	6.03	9.38	9.1	9.4	8.49	11.88	13.21	6.62	10.87	5.2	7.73	11.2	10.27	9.35	7.01	11.32	9.45	10.3	9.67	11.18	5.76	6.51	11.8	11.99	11.05	11.03	10.01	9.63	6.63	7.83	8.96	10.89	5.43	12.45	4.89	13.56	1.97	8.77	6.17	11.78	10.3	14.61	12.36	11.1	11.72	10.56
GSM387842	17.13	1	12.89	7.42	9.86	8.03	9.71	7.79	12.09	13.13	7.19	10.05	3.72	8.67	10.63	12.52	7.68	6.97	11.22	10.19	10.03	9.4	8.14	6.38	6.85	11.16	11.78	10.83	11.8	12.7	10.68	8.72	9.3	9.98	10.49	5.26	12.42	2.93	12.2	2.99	8.73	7.76	10.94	10.64	6.11	13.58	11.19	12.36	9.51
GSM387936	32.63	1	13.36	8.56	9.37	9.68	8.69	8.66	10.16	12.52	7.8	9.82	4.41	2.84	10.66	9.58	8.86	7.47	7.12	9.65	10.72	9.58	9.97	7	4.83	9.7	11.34	11.11	10.48	10.25	11.28	10.88	10.07	9.2	9.28	6.18	11.71	4.17	14.11	3.54	9.75	9.8	8.37	10.09	9.17	15.4	11.65	11.23	9.42
GSM387968	15.33	1	13.54	6.16	10.17	9.58	8.93	8.28	11.61	13.16	3.84	9.27	3.4	7.5	11.27	10.33	8.21	7.84	10.21	9.3	10.37	9.9	11.23	7.1	6.67	11.71	11.61	11.06	11.46	10.83	10.5	9.06	6.7	8.93	10.71	6.42	13.58	2.87	12.66	6.69	9.12	8.27	10.64	11.07	12.52	14.15	11.01	12.48	9.88
GSM387943	6.97	0	13.26	8.25	9.77	8.75	7.99	7.83	11.77	12.58	8.66	10.11	1.7	8.4	10.56	10.02	8.96	7.31	10.33	9.87	10.57	9.78	6.88	5.59	5.63	10.29	11.59	10.65	10.73	9.16	9.86	6.64	8.67	9.02	10.52	5.49	11.92	4.56	11.3	5.85	8.85	7.99	10.69	9.68	7.35	14.05	9.97	11.6	9.48
GSM387847	110.53	1	13.3	8.2	9.69	9.36	8.9	8.16	10.31	12.74	7.54	10.4	4.78	3.34	9.67	10.22	9.47	6.97	4.82	9.84	10.91	9.1	8.28	5.58	5.31	8.79	11.53	10.6	9.95	9.93	10.92	7.4	8.87	9.16	8.28	5.76	11.12	4.33	14.8	6.94	9.98	6.05	7.85	10.05	10.81	14.28	11.03	11.03	9.46
GSM387920	22.07	0	12.76	7.77	8.87	8.48	9.03	6.41	11.93	13.2	6.28	9.57	2	7.95	10.49	9.32	7.78	6.97	11.39	9.99	10.33	9.98	12.22	6.66	6.97	9.95	12.11	11.14	10.99	10.81	8.52	7.98	7.32	9.24	7.93	5.17	12.48	2.4	12.15	5.81	9.18	5.68	12.28	11.01	10.77	12.79	11.49	12.67	9.53
GSM387913	7.03	1	12.7	5.6	9.39	9.36	8.74	6.2	12.17	12.73	5.93	10.03	4.81	8.09	11.24	10.1	9.45	7.69	11.05	9.92	10.61	9.94	10.24	7.2	6.85	11.66	11.47	11.63	11.63	10.28	9.42	8.23	7.32	8.29	9.6	5.76	12.84	2.51	13.72	3.34	8.15	6.87	10.75	11.06	12.16	12.53	10.55	12.58	9.74
GSM387824	126.5	0	12.74	8.13	8.98	8.19	8.51	7.03	11.4	12.77	8.83	10.13	1.96	5.72	10.14	10.34	9.2	5.77	7.7	9.53	10.44	9.77	8.16	6.44	4.65	7.86	11.46	10.76	11.05	10.71	9.47	7.54	10.68	8.55	8.28	5.2	11.99	4.65	13	2.23	9.16	6.58	8.47	10.17	8.18	14.44	9.99	12.23	9.23
GSM387804	12.67	0	13	7.97	9.77	8.35	8.19	7	11.56	12.98	7.66	10.42	4.85	6.72	9.46	10.8	9.08	5.76	6.87	9.74	10.59	9.47	7.86	5.95	2.83	11.31	11.68	10.78	9.99	10.08	10.19	9.1	8.94	8.67	9.03	3.02	12.04	5.68	11.08	3.77	8.69	7.41	7.64	10.4	13.12	14.1	10	12.07	9.65
GSM387876	25.17	1	12.77	8.18	9.92	8.98	8.75	7.55	11.45	12.51	6.59	10.29	1.02	4.22	10.53	12.59	8.73	6.26	8.71	9.33	11.36	9.94	6.49	7.14	5.69	11.27	11.77	11.4	11.32	10.82	11.74	10.04	8.67	8.73	11.71	4.29	11.99	4.26	13.29	2.42	9.71	6.5	8.83	10.2	13.66	13.76	10.12	11.15	9.85
GSM387792	11.73	1	13.78	7.69	10.45	8.37	9.06	6.89	11.54	13.1	4.67	9.43	4.04	8.37	10.74	10.08	7.86	6.31	11.79	9.11	9.72	9.53	9.43	6.73	6.46	11.65	12.17	10.84	10.61	10.64	8.85	9.27	6.81	10.04	8.7	5.97	12.37	2.61	11.77	2.34	8.2	6.98	12.32	10.39	8.88	14.29	10.76	12.8	11.14
GSM387924	4.83	0	12.87	7.28	10.36	8.59	8.08	8.19	11.2	12.75	7.32	9.87	0.65	8.05	10.34	10.36	8.63	6.99	10.2	9.15	10.55	10.07	10	5.78	6.54	11.75	11.23	10.68	11.02	9.18	10	8	8.03	8.03	10.46	5.42	12.33	4.13	12.99	7.51	9.61	5.03	10.61	10.74	13.08	13.88	10.3	11.49	9.09
GSM387895	2.63	0	12.5	7.03	8.87	8.5	9.25	8.64	11.3	12.91	5.61	10.58	3.85	7.68	11.23	10.81	8.86	7.87	10.09	9.54	10.72	9.85	11.89	6.22	7.66	11.71	11.55	11.27	10.83	11.2	10	10.03	9.07	8.95	10.28	6.34	12.2	5	13.64	7.99	9.37	9.13	9.48	10.64	14.17	13.84	10.85	11.49	10.71
GSM387875	88.7	0	12.94	8.28	9.6	8.72	8.45	6.84	11.33	12.93	9.09	10.24	0.5	7.14	10.02	11.03	8.94	6.08	9.48	10.12	10.54	9.61	8.16	6	4.98	10.26	11.77	10.97	10.62	10.52	9.71	8.87	9.29	9	9.7	4.55	11.98	3.78	11.32	4.04	8.26	7.02	9.31	10.08	6.64	14.5	10.29	11.77	10.19
GSM387906	13	0	12.94	7.45	9.79	9.09	7.6	7.8	10.97	12.74	7.52	10.23	1.17	7.57	10.72	9.43	9.32	6.63	9.8	9.21	11.08	9.41	11.96	6.32	5.66	10.99	11.13	11.06	11.12	10.58	9.74	9.3	8.97	8.33	9.31	6.3	12.1	4.42	13.48	5.19	9.42	7.12	9.97	9.7	14.22	14.42	9.85	11.76	8.9
GSM387904	74.33	0	12.32	5.63	10.16	8.65	9.15	7.32	9.44	13.22	6.1	9.31	2.82	6.83	10.44	10	8.32	6.8	10.47	9.87	10.68	10.69	9.75	6.15	4.81	9.43	11.62	10.93	10.21	10.37	9.67	8.81	9.26	8.82	8.59	3.82	12.56	6.84	12.7	6.87	9.52	7.82	11.21	10.54	10.93	12.97	10.32	12.19	9.24
GSM387981	24.63	1	13.03	8.1	9.31	9.13	8.58	8.33	11.77	13.14	6.32	9.84	3.79	6.91	10.51	12.37	8.06	7.78	11.46	9.52	10.21	9.71	12.17	6.85	5.9	11.15	11.92	11.24	12.24	9.5	10.22	8.88	8.55	9.61	10.47	5.78	13.11	2.04	12.57	4.28	9.44	7.96	11.24	10.28	10.43	13.6	10.97	12.34	10.1
GSM387978	39.97	1	12.39	7.76	9.62	8.29	8.42	6	11.69	12.81	7.99	10.27	5.23	6.06	9.44	9.7	9.47	6.18	7.5	9.63	11.03	9.49	7.92	6.81	4.96	10.86	11.57	10.74	10.83	10.19	11.46	8.73	9.59	8.58	10.65	5.46	11.93	5.19	11.01	3.3	8.76	7.72	8.07	10.55	12.91	13.7	9.88	12	9.54
GSM387980	4.37	1	12.88	7.49	9.73	8.83	8.93	5.73	11.19	12.96	6.4	9.46	3.67	7.12	10.36	10.78	9.31	7.01	11.22	8.98	11.02	10.37	10.63	6.64	5.93	11.28	11.5	11.58	10.99	10.7	9.89	9.8	9.92	10.28	10.12	4.26	12.65	5.43	12.36	3.38	10.01	7.71	10.74	10.37	8.89	13.67	11.16	11.87	9.52
GSM387932	26.53	1	12.58	4.62	9.64	8.04	8.69	5.79	10.93	12.63	4.41	10.04	5.48	6.76	9.93	9.59	10.25	6.31	10.62	9.05	11.42	10.06	10.15	6.17	7.27	9.2	11.25	11.45	11.72	9.82	10.55	8.03	7.18	8.96	11.48	5.2	12.84	5.29	13.12	6.65	8.92	6.15	13.03	11	11.81	11.45	11.1	12.19	9.19
GSM387820	129.9	0	13.02	7.62	9.53	8.63	8.76	7.29	10.76	12.78	7.38	10.29	4.47	7.5	10.87	9.76	9.54	5.94	10.74	9.36	10.39	9.08	10.19	5.94	6.91	10.39	11.28	11	10.74	10.09	8.69	7.83	8.14	9.19	9.05	5.77	12.33	5.47	14.05	5.79	9.23	6.85	10.88	10.23	13.03	13.52	10.51	12.11	9.52
GSM387809	4.7	0	13.01	6.62	9.73	9.67	9.06	8.11	13.64	12.78	5.29	9.72	0	9.1	10.78	10.61	8.57	7.44	10.03	9.26	10.04	9.65	12.78	6.8	6.47	11.23	10.91	12.07	11.17	10.58	9.77	11.13	8.4	8.52	10.33	5.6	12.55	4.99	11.02	3.26	9.42	7.51	11.29	10.76	7.68	14.11	10.72	12.35	11.08
GSM387846	94.3	1	12.97	7.86	10.42	8.89	9.62	8.68	12.01	13.06	6.03	9.7	5.6	7.87	10.99	12.63	8.77	7.69	10.95	10.27	10.28	9.95	13.22	7.02	7.05	11.77	11.79	11.28	10.56	12.3	11.43	11.23	9.71	8.5	10.75	5.98	12.22	5.75	11.48	2.48	9.42	9.46	11.13	10.95	4.79	14.42	11.28	12.45	10.3
GSM387853	16.6	1	13.07	8.09	9.62	8.92	8.1	7.07	11.56	12.68	8.69	10.03	2.48	3.45	9.61	10.18	9.06	6.98	7	9.98	10.81	9.42	7.34	5.72	5.04	8.93	11.42	10.64	10.22	9.78	9.3	6.65	9.43	8.28	8.87	5.91	11.7	1.72	12.35	5.54	9.2	7.21	7.65	10.32	7.72	14.5	9.88	11.93	9.28
GSM387908	18.27	1	12.44	5.95	9.08	8.69	10.36	7.67	11.97	13.32	6.81	9.59	2.55	7.16	10.89	10.96	8.43	7.23	9.83	9.47	10.48	10.55	10.09	6.26	6.85	11.65	11.92	11.59	12.36	12.11	11.09	11.04	8.93	10.9	10.34	5.65	12.92	3.02	11.94	2.77	8.84	7.42	10.7	10.54	9.56	14.03	10.83	12.48	10.1
GSM387888	35.7	0	12.96	8.84	10.11	9.67	7.73	7.39	11.08	12.43	8.56	10.72	-0.49	7.97	10.41	8.9	8.92	6.34	8.35	9.64	11.19	9.94	10.27	6.87	5.07	11.35	11.33	11.14	10.66	9.53	9.91	9.56	8.54	6.68	9.27	5.35	11.81	2.92	12.02	2.89	9.47	6.81	9.44	9.6	13.16	14.54	10.02	10.83	9.34
GSM387879	31.2	1	12.75	8.44	9.71	8.51	8.13	7.54	10.21	12.39	6.8	10.67	1.69	7.1	10.57	9.27	9.09	7.38	8.9	9.56	10.77	9.16	10.72	6.3	7.16	11.06	10.85	10.3	10.47	9.96	9.61	7.4	8.05	8.23	9.2	6.73	11.71	6.92	14.32	8.27	10.09	6.79	9.8	9.77	14.15	13.7	10.33	12.13	9.03
GSM387925	123.63	1	12.86	8.14	8.95	8.82	8.79	7.01	11.29	13.22	7.25	9.45	1.85	8.47	10.49	9.58	9.24	6.94	9.62	9.88	11.08	9.73	9.07	6.75	6.28	11.53	11.41	11.17	10.78	10.53	10.54	10.32	8.47	9.06	10.13	4.43	11.81	2.08	13.74	2.77	9.46	6.59	9.82	10.09	13.36	14.29	10.54	11.89	9.74
GSM387975	14.83	1	13.28	7.65	9.48	8.66	10.19	7.56	11.5	12.61	5.82	8.95	1.76	6.28	11.04	14.66	8.3	7.49	11.38	9.17	9.61	10.48	10.76	8.05	8.96	11.4	11.94	11.24	11.25	12.43	11.23	11.4	9.91	9.43	10.56	5.26	13.08	1.01	12.31	5.79	10.34	8.91	11.39	10.12	0.56	14.09	11.34	12.07	11.85
GSM387945	6.6	0	13.26	6.25	9.69	8.89	9.51	7.31	12.49	13.12	6.48	9.71	4.01	7.42	10.65	11.18	8.31	7.46	10.84	9.47	10.62	10.48	11.67	7.22	7.02	11.6	11.94	11.44	11.4	11.33	11.08	11.75	9.19	9.57	10.29	6.1	12.92	2.54	11.23	4.01	8.95	10.24	10.31	10.58	10.02	14.36	11.68	12.21	11.3
GSM387859	11.07	1	13.18	8.38	8.5	9.61	9.69	8.35	10.38	12.58	8.42	8.23	2.27	2.67	10.81	11.52	8.96	8.06	9.07	10.19	9.95	9.32	11.72	7.91	3.64	10.17	11.96	11	10.32	11.6	11.07	11.77	9.14	8.87	11.02	3.5	11.69	4.87	11.01	3.87	8.84	11.79	9.43	10.29	5.53	14.87	10.78	11.8	8.88
GSM387976	123.83	0	13.01	6.46	9.26	8.97	9.04	7.28	11.03	13.26	5	9.6	3.32	6.2	11.35	11.38	8.71	6.14	10.47	9.5	10.58	10.24	11.17	6.85	7.12	11.4	12.56	11.06	11.94	10.14	9	10.08	8.7	9.85	8.75	5.92	12.68	1.48	11.3	6.07	9.46	8.35	11.28	10.68	9.42	13.99	10.31	12.11	12.9
GSM387966	30	0	13.62	6.81	9.88	9.04	9.25	8.66	11.37	13.53	5.61	9.99	3.6	8.78	10.67	10.72	9.65	7.74	10.88	9.55	11.16	11.11	12.77	6.25	5.29	11.62	11.47	10.8	11.99	10.52	8.56	4.3	6.64	9.59	7.94	4.21	12.9	5.73	14.14	3.46	8.38	7.63	11.39	10.76	14.15	11.24	9.94	12.71	10.7
GSM387843	2.27	1	13.61	7.56	9.15	7.83	9.65	4.83	11.79	13.32	3.42	9.11	3.53	10.05	10.02	11.56	7.97	6.74	9.95	10.39	9.53	9.86	6.18	7	4.66	10.2	13.19	11.13	11.15	12.33	11.17	10.16	6.8	9.42	10.46	2.68	12.7	3.3	11.07	4.94	8.43	8.02	10.19	10.14	8.33	12.65	10.97	12.7	10.46
GSM387885	38.43	0	13.32	9.12	10.46	9.1	8.2	9.81	10.65	12.65	7.56	9.86	2.84	4.43	11.09	11	8.87	7.87	8.94	9.1	10.69	9.53	8.73	7.24	7.28	9.47	11.04	10.74	10.47	9.39	10.23	7.43	8.27	7.62	10.65	7.24	11.99	4.15	12.33	4.95	9.79	5.41	9.34	10.07	11.79	11.88	9.8	11.45	9.47
GSM387856	26.17	1	13.19	7.89	9.08	9.2	7.83	8.58	11.21	12.75	7.08	8.95	2.51	8.42	10.64	12.79	7.44	7.2	9.93	9.8	10.19	9.19	14.66	7.41	6.49	11.73	11.92	10.83	10.74	12	9.75	13.33	9.52	9.28	9.41	4.58	12.44	4.4	10.91	3.96	8.61	10.41	10.3	10.3	10.2	14.92	11.22	11.48	10.9
GSM387869	20.87	1	12.63	8.24	9.47	8.64	7.99	6.8	11.78	12.92	7.65	9.96	0.08	7.44	10.37	10.75	9.09	6.76	9.02	9.55	10.48	9.77	9.22	3.64	5.94	10.8	11.61	11.18	10.96	10.41	11.01	8.8	8.47	8.43	10.76	6.4	11.7	4.8	11.83	3	8.82	6.56	8.93	10.23	14.43	14.31	9.85	11.95	10.04
GSM387831	10.37	1	12.64	7.66	9.91	9.11	9.08	7.33	12.92	12.51	4.13	10.66	1.06	8.56	10.29	12.41	7.8	6.98	10.2	9.45	10.15	10.32	12.17	6.65	8.3	12.32	11.68	11.59	11.61	10.57	10.19	8.53	7.66	9.23	10.74	6.3	13.06	5.87	12.61	6.26	8.54	7.89	11.27	10.66	11.92	11.39	11.41	12.65	10.94
GSM387921	0	0	12.73	7.39	9.27	8.57	8.73	7.11	11.32	13.37	6.28	9.47	4.09	8.8	11.18	12.14	9.1	7.25	13.08	9.92	10.79	10.16	12.22	7.14	6.34	9.73	12.37	11.94	12.07	10.6	10.29	6.32	8.59	9.31	10.38	5.89	12.94	1.62	14.06	6.21	8.95	5.66	11.07	10.47	13.67	13.18	10.64	12.39	9.7
GSM387969	113.23	0	13.31	7.82	8.99	8.78	10.28	8.82	11.07	12.65	2.99	8.68	5.57	4.62	11.2	12.91	7.73	8.08	9.53	9.52	10.26	10.55	9.18	7.64	2.89	9.45	11.96	11.05	10.93	10.34	11.4	4.03	8.47	8.73	11.73	5.19	12.05	3.71	11.83	6.58	9.41	8.09	9.35	10.32	7.59	13.14	11.41	12.09	9.33
GSM387964	10.57	1	12.77	6.71	9.62	8.84	9.83	6.65	11.49	13.3	2.56	9	0.54	9.19	10.84	12.08	7.48	7.88	11.8	9.82	9.88	9.92	9.06	7.76	7.48	10.05	12.39	11.21	11.72	11.88	11.51	8.34	9.93	9.2	10.96	5.34	12.92	4.15	11.73	2.78	9.87	8.44	11.11	11.21	1.9	13.22	11.84	13.28	10.72
GSM387926	3.23	0	12.62	7.47	9.32	7.57	8.95	7.71	12.48	13.01	6.05	9.93	3.99	7.29	10.48	12.8	8.76	7.77	11.71	10.13	10.3	9.49	11.01	7.62	6.99	10.93	11.89	11.12	11.59	10.99	11.04	8.65	9.4	9.75	10.45	5.34	12.88	4.02	11.74	3.25	9.21	5.72	10.99	10.62	11.38	12.26	10.69	12.82	9.73
GSM387950	12.63	1	13.55	8.7	9.53	9	8.39	8.98	11.25	12.51	7.99	10.02	2.69	6.1	10.08	13.18	8.21	5.63	8.29	9.29	10.38	9.67	7.87	7.08	7.79	10.92	11.6	10.68	10.4	9.59	10.18	7.76	9.13	8.41	11.26	5.78	11.71	6.52	11.46	3.78	8.9	7.24	9.18	9.31	7.61	13.88	10.62	11.37	9.58
GSM387905	6.27	1	12.92	7.6	9.01	8.38	9.34	7.07	11.36	12.82	8.43	9.87	2.2	7.02	10.55	11	9.19	7.09	9.96	9.53	10.54	9.46	10.66	7.01	5.74	10.83	11.59	10.8	10.64	10.88	11.94	10.04	9.62	10.15	11.92	5.11	11.92	5.26	12.45	1.92	9.26	8.95	9.82	9.99	13.15	14.53	10.64	11.91	9.6
GSM387814	17.2	1	13.25	8.06	9.41	8.79	9.4	8.07	11.23	12.83	6.6	9.82	5.03	4.05	10.82	14.86	8.63	7.1	9.51	9.37	10.6	9.8	9.98	6.17	7.73	11.12	11.61	11.31	10.71	10.33	11.57	10.59	9.08	8.7	11.61	6.71	11.74	2.14	12.36	3.09	8.54	5.65	9.49	10.48	9.8	14.4	10.92	11.73	9.45
GSM387933	13	0	12.74	6.5	8.98	7.97	8.95	6	11.12	13.08	7.45	10.26	2.16	5.92	10.06	10.3	10.2	6.73	9.39	9.6	11.16	9.34	9.39	6.85	5.46	10.25	11.37	10.93	10.77	10.55	10.29	9.25	8.35	8.73	9.62	4.98	11.92	2.24	13.77	3.96	9.83	6.93	9.38	10	13.69	14.06	10.4	11.43	8.89
GSM387854	0.43	0	13.91	9.02	9.54	7.98	9.05	7.1	11.38	13.42	4.64	9.42	2.41	9.9	10.15	10.84	7.89	7.56	10.1	10.33	10.71	10.27	5.25	7.11	4.29	10.4	13.03	11.5	11.03	9.7	9.44	7.92	6.84	9.19	9.17	5.61	12.96	2.77	9.31	3.7	6.84	7.1	11.18	10.55	3.67	11.89	12.15	13.42	8.96
GSM387886	72.77	0	12.47	7.98	9.03	8.8	9.23	7.78	11.15	12.79	7.31	9.71	4.6	7.44	11.13	12.08	9.05	7.23	9.57	9.8	10.23	9.6	12.23	6.44	7.93	10.72	11.55	10.76	10.41	10.59	10.28	10.06	8.25	9.24	10.02	5.15	11.92	4.87	13.49	6.15	9.41	9.14	10.67	10.59	13.33	14.07	11.19	11.61	9.95
GSM387839	0.3	0	12.73	7.59	9.44	8.47	9.81	7.31	13.18	12.87	5.82	5.36	4.19	10.14	11.32	13.03	8.71	7.32	10.27	10.07	10.09	10	10.6	7.32	7.74	12.97	12.68	11.44	10.72	12.45	11.3	9.13	9.89	9.81	10.75	5.52	12.68	3.73	12.55	2.37	8.23	7.82	10.89	10.34	4.3	13.05	10.4	12.83	9.48
GSM387795	27.07	0	13.03	8.19	9.73	8.52	7.41	6.94	11.84	12.89	8.68	10.83	1.58	2.41	9.32	9.75	9.36	6.65	7.77	9.84	10.89	9.03	7.69	5.9	2.02	9.46	11.9	10.51	9.81	9.83	8.78	4.87	8.83	8.56	7.15	5.76	11.75	2.18	11.36	2.61	8.08	7	9.43	9.91	6.9	14.58	9.64	11.77	9.17
GSM387884	9.87	1	12.49	6.09	9.22	8.69	9.1	8.02	11.04	12.66	8.71	10.38	1.56	6.42	11.31	8.65	10.05	6.74	9.65	9.34	11.27	9.47	8.45	7.34	7.03	10.08	11.34	10.4	11.2	10.09	9.4	7.59	7.92	9.05	10.04	5.27	11.46	4.26	14.4	8.54	10.91	8.52	9.88	9.26	12.83	13.64	10.69	11.39	9.71
GSM387877	72.5	0	13.33	6.62	9.56	9.24	9.37	9.05	11.37	13.21	7.4	8.36	5.92	8.53	11.02	14.95	8.95	7.93	10	9.26	10.32	9.6	10.71	7.81	7.75	11.97	11.97	10.92	11.05	10.6	12.69	10.85	8.43	9.36	12.5	5.89	12.53	3.53	13.2	6.88	8.74	8.15	10.59	10.11	10.93	14.23	11.23	11.94	9.8
GSM387887	5.83	1	12.7	8.02	9.07	8.17	9.19	7.9	11.19	12.93	8.1	10.39	0.78	7.19	11.07	11.69	9.04	7.05	9.01	9.42	11.4	9.21	9.77	6.87	6.61	10.23	11.44	11.16	11.42	10.48	10.92	9.44	8.48	8.83	11.31	6.45	11.83	6.13	14.44	9.17	9.4	7.29	8.89	9.62	13.2	13.7	10.18	11.68	9.86
GSM387961	20.27	1	12.94	7.63	9.77	8.99	9.84	8.5	11.41	12.56	7.7	9.68	3.32	6.28	10.66	11.55	8.4	8	9.33	9.67	10.32	9.28	9.88	8.25	8.04	11.23	11.56	10.86	10.54	10.65	10.24	8.68	9.39	9.59	10.56	5.66	12.58	3.96	12.24	5.41	8.58	8.65	10.02	10.4	11.66	14.08	10.88	11.78	9.06
GSM387823	6.6	1	13.54	8.74	10.27	8.95	9.44	5.84	12.14	13.14	4.17	8.92	0.63	8.32	10.77	12.32	7.41	7.07	10.62	9.41	10.42	10.63	6.61	7.53	6.63	10.73	12.3	10.63	11.9	11.61	11.11	11	9.75	8.98	10.61	6.56	12.75	2.68	11.31	5.09	8.6	9.81	11.31	10.56	7.16	14.94	10.91	12.31	9.6
GSM387963	0.33	0	13.21	7.65	9.88	8.73	9.71	8.48	12.03	13.12	2.21	9.23	4.23	8.63	11.14	14.04	8.81	8.11	10.81	9.93	10.63	9.52	10.51	6.87	7.55	11.94	11.91	11.04	11.38	10.25	10.41	9.23	9.36	10.65	10.68	5.08	12.69	3.63	12.54	2.94	8.43	8.01	10.91	10.34	14.47	13.16	10.69	12.13	10.45
GSM387851	10.87	1	12.91	8.42	9.57	9.43	8.67	7.59	11.03	12.66	8.15	10.25	2.95	8.43	9.97	11.28	9.27	7.66	8.77	10.19	10.48	9.41	8.7	3.92	3.53	11.6	11.44	10.6	10.73	9.97	11.33	9.98	10.06	9.8	11.6	5.85	11.96	1.85	10.63	2.84	8.58	8.35	9.32	9.79	10.79	14.46	9.81	11.74	10.08
GSM387953	8.6	0	12.91	7.85	9.34	9.14	9.48	8.73	12.3	12.34	6.27	10.68	1.45	8.14	11.31	12.32	8.88	8.61	10.63	10.19	10.29	8.52	9.02	7.45	7.85	10.8	11.02	11.16	10.21	10.89	11.49	7.98	8.93	7.91	12.25	6.13	12.83	5.45	11.13	2.68	8.91	8.24	10.07	9.81	10.03	13.54	11.35	11.77	9.91
GSM387810	3.7	0	13.42	8.07	9.95	9.3	8.27	8.81	10.87	12.54	5.66	9.91	2.08	8.24	11.23	11.69	8.25	7.39	10	8.76	10.32	11.16	10.62	6.77	6.01	11.74	12.2	11.09	11.01	9.14	10.71	4.86	7.73	8.48	12.57	7.16	12.68	5.04	10.46	3.45	8.94	7.21	10.93	9.92	10.82	12.16	10.66	12.05	10.51
GSM387971	23.57	1	13.56	5.92	8.59	9.79	9.11	8.62	11.68	12.82	6.13	9.7	1.48	7.22	10.64	11.15	7.37	7.66	11.16	10.19	9.2	9.78	12.65	8.18	7.36	11.39	11.48	10.73	10.38	10.69	9.31	7.9	9.03	8.92	9.37	4.6	12.29	6.15	11.37	2.53	8.56	8.26	11	11.14	7.12	12.13	11.57	11.75	10.67
GSM387892	7.97	1	13.3	8.11	9.24	8.1	8.92	8.04	10.83	12.95	3.81	9.18	-0.04	8.07	10.38	10.51	8.66	7.18	9.5	9.28	10.63	9.64	9.95	7.15	8.08	10.99	11.97	10.93	10.33	10.83	10.43	11.96	8.66	8.21	9.65	5.66	12.13	0.87	12.95	2.14	9.35	9.31	10.46	10.35	11.8	14.74	11.42	11.5	8.99
GSM387938	6.4	1	13.65	6.89	8.31	9.1	8.07	7.32	10.55	12.88	6.01	10.14	3.52	7.53	10.92	11.99	8.97	8.01	9.29	9.17	10.3	9.68	9.89	5.7	6.68	11.43	11.08	11.08	10.72	9.86	9.78	8.47	8.37	8.55	9.82	6.91	12.63	3.2	13.56	8.75	9.79	7.02	9.29	10.53	13.84	12.64	10.55	12.11	10.19
GSM387813	3.93	0	12.57	5.51	10.32	8.66	10.11	6.6	12.02	13.35	3.18	9.48	0.49	7.92	10.85	11.54	9.28	7.74	11.32	8.53	11.32	10.95	12.2	6.84	5.79	12.05	11.83	11.63	11.8	12.2	9.76	9.47	6.59	9.83	9.28	4.98	13.55	4.34	12.4	1.75	8.82	7.77	11.55	10.74	10.23	13.38	10.31	12.1	10.08
GSM387977	45.8	1	12.57	6.1	9.39	8.9	8.83	8.05	11.22	13.13	7	9.94	0	8.83	10.89	10.7	10.05	7.45	9.84	9.44	10.58	10.09	9.52	5.43	7.91	11.2	11.41	10.93	11.13	10.11	9.47	7.05	8.52	9.14	9.88	5.76	12.36	5.83	13.49	3.69	9.21	7.52	10.06	9.8	13.43	13.92	11.05	11.89	10.13
GSM387828	117.77	0	13.57	8.13	9.17	8.26	10.78	7.37	12.5	13.76	4.83	6.49	2.06	4.77	11.58	13.44	7.63	6.77	11.33	9.32	9.82	9.91	10.31	7.13	9.41	10.07	12.04	11.67	12.04	13.19	11.28	10.32	9.99	10.2	10.96	5.56	13.76	2.21	11.41	3.81	9.78	8.05	12.44	11.52	2.75	13.2	11.77	13.44	9.58
GSM387816	1.67	1	12.89	7.89	8.97	8.81	9.15	6.85	11.75	13.23	7.23	9.24	-0.43	5.78	10.77	13.2	8.39	7.62	9.66	10.16	10.9	10.12	9.76	7.21	7.52	11.57	11.79	11.18	11.31	9.87	11.14	9.59	9.52	8.92	10.41	4.96	12.18	2.34	11.31	4.79	8.41	8.87	10.43	10.02	9.27	13.89	10.35	12.47	9.51
GSM387952	133.63	0	13.14	6.09	10.12	8.7	9.65	8.44	11.25	13.22	3.25	10.68	0.95	9.7	11.1	10.59	9.54	7.89	11.36	9.5	10.36	10.54	12.08	6.64	9.34	11.1	11.75	11.05	11.41	11.21	9.76	9.48	9.11	9.79	10.24	6.04	12.32	4.92	11.85	2.77	9.11	9.69	11.29	10.39	10.68	13.76	9.93	12.09	10.16
GSM387871	13.03	1	12.82	6.86	9.18	9.15	9	7.47	11.39	13.15	5.89	8.3	1.73	8.58	11.08	10.64	8.87	6.83	9.73	9.32	11.31	10.11	9.8	6.63	5.95	11.89	11.75	11.23	11.06	10.28	10.39	7.33	8.21	9.12	10.84	6.57	12.1	2.42	13.38	6.52	8.93	6.36	11.01	9.59	13.02	13.58	10.97	11.98	10.43
GSM387922	153.9	0	13.18	6.15	9.57	8.89	10.12	6.13	11.77	13.48	3.22	5.66	1.93	6.93	11.78	13.06	9.08	7.12	11.59	9.3	10.67	10.36	10.86	6.9	6.14	11.17	12.39	11.93	11.94	11.86	10.42	9.42	6.96	9.77	10.18	5.16	12.89	5.36	11.81	2.8	7.95	6.13	11.65	10.71	6.92	13.33	11.65	12.94	9.39
GSM387940	3.27	1	12.81	8.33	9.5	9.06	8.06	6.65	11.05	12.94	6.76	9.97	1.08	7.47	11.71	11.32	9.08	7.19	8.54	9.59	10.15	9.92	8.94	6.13	5.35	9.61	11.65	10.83	10.77	10.41	10.65	8.59	9.22	9.17	10.48	6.22	11.7	6.46	13.08	4.03	8.34	7.41	9.55	10.03	10.44	14.09	10.76	11.76	9.89
GSM387917	11.37	0	12.72	6.85	9.22	8.86	9.11	8.26	10.91	12.46	5.47	10.88	1.8	8.13	11.26	10.44	9.47	6.98	10.45	9.51	10.52	10.05	10.99	6.52	8.68	9.88	11.25	11.01	10.29	10.39	9.5	9.01	9.41	8.81	10.5	6.1	12.7	2.68	11.62	3.45	9	8.48	10.76	10.06	11.95	12.66	10.28	11.51	9.64
GSM387806	19.73	0	13.09	6.89	9.31	8.39	9.35	7.06	11.52	13.31	6.97	9.19	1.76	7.37	10.53	11.14	8.84	7.54	9.81	9.64	10.45	9.84	11.34	6.12	6.49	10.92	11.45	10.94	10.72	10.33	10	7.33	8.23	9.54	10.62	5.65	12.74	3.7	13.86	6.46	9.42	7.07	9.55	10.53	11.34	13.55	11.16	12.26	9.43
GSM387830	87	1	12.6	7.76	9.36	8.56	9.39	7.85	11.74	12.85	5.96	9.85	1.56	7.03	10.96	13.06	8.81	7.03	9.48	9.84	10.58	9.45	11.75	6.46	5.45	10.66	12.13	10.77	10.35	10.08	11.05	10.67	9.82	10.26	10.63	4.38	13.06	4.57	10.6	4.15	7.95	8.89	11.44	11	10.64	13.95	10.18	12.87	9.8
GSM387930	13.47	1	12.46	5.65	8.74	8.28	10.06	8.15	11.78	13.08	6.27	9.89	1.9	8.39	10.87	13.08	9.54	7.29	11.3	9.56	10.92	9.69	13.04	6.75	6.6	10.71	11.78	11.39	11.68	10.49	10.3	8.39	8.86	10.52	10.58	4.76	12.76	4.93	13.45	6.44	8.06	8.25	11.27	10.78	13.15	12.49	11.16	12.96	9.69
GSM387927	39.4	1	12.6	6.94	8.72	7.86	10.23	8.21	12.25	12.75	6.19	9.6	2.94	8.96	10.65	14.58	7.93	7.04	10.45	10.17	9.89	9.5	11.77	6.78	7.11	11.61	11.46	11.51	10.42	12.22	11.44	12.61	8.7	9.91	10.09	5.31	12.23	1.75	11.65	2.57	8.86	9.73	11.16	11.18	8.12	14.32	11.12	12.31	10.08
GSM387959	3.27	1	13.05	7.41	9.8	8.84	10.6	8.49	11.53	13.08	7.2	8.57	2.92	8.48	11.18	15.2	8.27	7.6	10.73	10.19	9.46	10.21	10.2	7.75	4.51	10.91	12.38	11.64	11.94	11.7	12.48	9.74	8.93	10.05	11.78	5.17	12.64	1.46	12.87	3.37	7.71	8.19	11.82	10.87	4.93	13.51	11.51	13.41	10.2
GSM387860	0.23	0	13.01	8.31	9.23	9.43	8.15	8.91	10.44	12.6	7.03	10.27	0.33	8.5	10.9	12.64	9.04	8.79	9.27	9.69	10.25	9.28	10.69	7.58	7.39	11.31	11.41	10.71	10.39	9.91	10.8	11.02	8.63	9	11.12	5.71	11.72	2.61	12.82	5.62	9.21	8.98	9.56	9.95	13.95	14	11.26	11.4	9.45
GSM387928	27.17	0	13.34	5.24	9.27	8.51	10.3	7.91	11.87	13.35	5.35	7.24	0.72	7.81	11.33	14.02	8.47	6.88	10.08	9.47	9.93	10.02	12.37	7.1	8.56	11.88	12.46	11.5	11.67	10.36	11.85	9.02	9.55	9.64	12.13	5.95	12.6	6.02	12.73	3.15	8.52	8.03	11.6	10.8	3.46	12.83	11.39	12.57	10.38
[truncated: 6 more columns]
